# Supplementary material for: Bis{μ-1,3-bis­[(2-methyl-1H-benzimid­azol-1-yl)meth­yl]benzene-κ2 N 3:N 3′}bis­(diiodidocadmium)
Source: Acta Crystallogr Sect E Struct Rep Online. 2011 Oct 22;67(Pt 11):m1566. doi: 10.1107/S1600536811042334 (PMC3246984; doi:10.1107/S1600536811042334)
Supplement: Supplementary file 1 [file e-67-m1566-sup1.cif]

##############################################################################
#                                                                            #
# This CIF contains the data in a paper accepted for publication in          #
# Acta Crystallographica Section E. It conforms to the requirements of       #
# Notes for Authors for Acta Crystallographica Section E, and has been       #
# peer reviewed under the auspices of the IUCr Commission on Journals.       #
#                                                                            #
# Full details of the Crystallographic Information File format               #
# are given in the paper "The Crystallographic Information File (CIF):       #
# a New Standard Archive File for Crystallography" by S. R. Hall, F. H.      #
# Allen and I. D. Brown [Acta Cryst. (1991), A47, 655-685].                  #
#                                                                            #
# The current version of the core CIF dictionary is obtainable from          #
# ftp://ftp.iucr.org/pub/cif_core.dic.                                       #
#                                                                            #
# Software is freely available for graphical display of the structure(s)     #
# in this CIF. For information consult the CIF software page                 #
# http://www.iucr.org/resources/cif/software.                                #
#                                                                            #
# This file may be used for bona fide research purposes within the           #
# scientific community so long as proper attribution is given to the journal # 
# article from which it was obtained.                                        #
#                                                                            #
##############################################################################
data_I
_audit_creation_method     SHELXL-97
_chemical_name_systematic
;
Bis{\m-1,3-bis[(2-methyl-1<i>H</i>-benzimidazol-1-yl)methyl]benzene-
\k^2^<i>N</i>^3^:<i>N</i>^3'^}bis(diiodidocadmium)
;
_chemical_name_common     ?
_chemical_formula_moiety     'C48 H44 Cd2 I4 N8'
_chemical_formula_sum     'C48 H44 Cd2 I4 N8'
_chemical_formula_iupac     '[Cd2 I4 (C24 H22 N4)2]'
_chemical_formula_weight     1465.33
_chemical_melting_point     ?
_symmetry_cell_setting     triclinic
_symmetry_space_group_name_H-M     'P -1'
_symmetry_space_group_name_Hall     '-P 1'
loop_
    _symmetry_equiv_pos_as_xyz
    'x, y, z'
    '-x, -y, -z'
_cell_length_a     9.3968(19)
_cell_length_b     11.286(2)
_cell_length_c     11.703(2)
_cell_angle_alpha     87.20(3)
_cell_angle_beta     84.60(3)
_cell_angle_gamma     86.03(3)
_cell_volume     1231.5(4)
_cell_formula_units_Z     1
_cell_measurement_reflns_used     7057
_cell_measurement_theta_min     2.18
_cell_measurement_theta_max     26
_cell_measurement_temperature     293(2)
_exptl_crystal_description     stick
_exptl_crystal_colour     colourless
_exptl_crystal_size_max     0.20
_exptl_crystal_size_mid     0.10
_exptl_crystal_size_min     0.08
_exptl_crystal_density_diffrn     1.976
_exptl_crystal_density_meas     ?
_exptl_crystal_density_method     'not measured'
_exptl_crystal_F_000     696
_exptl_absorpt_coefficient_mu     3.412
_exptl_absorpt_correction_type     multi-scan
_exptl_absorpt_process_details     '(CrystalClear; Rigaku/MSC, 2006)'
_exptl_absorpt_correction_T_min     0.5486
_exptl_absorpt_correction_T_max     0.7720
_diffrn_ambient_temperature     293(2)
_diffrn_radiation_type     MoK\a
_diffrn_radiation_wavelength     0.71073
_diffrn_radiation_source     'fine-focus sealed tube'
_diffrn_radiation_monochromator     graphite
_diffrn_measurement_device_type     'Rigaku Saturn 724 CCD'
_diffrn_measurement_method     'dtprofit.ref'
_diffrn_detector_area_resol_mean     ?
_diffrn_reflns_number     13506
_diffrn_reflns_av_R_equivalents     0.0283
_diffrn_reflns_av_sigmaI/netI     0.0344
_diffrn_reflns_theta_min     2.18
_diffrn_reflns_theta_max     26.00
_diffrn_reflns_theta_full     26.00
_diffrn_measured_fraction_theta_max     0.998
_diffrn_measured_fraction_theta_full     0.998
_diffrn_reflns_limit_h_min     -11
_diffrn_reflns_limit_h_max     11
_diffrn_reflns_limit_k_min     -13
_diffrn_reflns_limit_k_max     13
_diffrn_reflns_limit_l_min     -14
_diffrn_reflns_limit_l_max     13
_diffrn_standards_number     0
_diffrn_standards_interval_count     ?
_diffrn_standards_interval_time     0
_diffrn_standards_decay_%     0
_refine_special_details
;
Refinement of <i>F</i>^2^ against ALL reflections. The weighted <i>R</i>-factor
<i>wR</i> and goodness of fit <i>S</i> are based on <i>F</i>^2^, conventional
<i>R</i>-factors <i>R</i> are based on <i>F</i>, with <i>F</i> set to zero for
negative <i>F</i>^2^. The threshold expression of <i>F</i>^2^ >
\s(<i>F</i>^2^) is used only for calculating <i>R</i>-factors(gt) <i>etc</i>.
and is not relevant to the choice of reflections for refinement.
<i>R</i>-factors based on <i>F</i>^2^ are statistically about twice as large
as those based on <i>F</i>, and <i>R</i>- factors based on ALL data will be
even larger.
;
_reflns_number_total     4836
_reflns_number_gt     4153
_reflns_threshold_expression     I>2sigma(I)
_refine_ls_structure_factor_coef     Fsqd
_refine_ls_matrix_type     full
_refine_ls_R_factor_all     0.0459
_refine_ls_R_factor_gt     0.0374
_refine_ls_wR_factor_gt     0.0750
_refine_ls_wR_factor_ref     0.0797
_refine_ls_goodness_of_fit_ref     1.048
_refine_ls_restrained_S_all     1.048
_refine_ls_number_reflns     4836
_refine_ls_number_parameters     282
_refine_ls_number_restraints     0
_refine_ls_hydrogen_treatment     constr
_refine_ls_weighting_scheme     calc
_refine_ls_weighting_details
         'calc w=1/[\s^2^(Fo^2^)+(0.0315P)^2^+1.6758P] where P=(Fo^2^+2Fc^2^)/3'
_atom_sites_solution_hydrogens     geom
_atom_sites_solution_primary     direct
_atom_sites_solution_secondary     difmap
_refine_ls_shift/su_max     0.000
_refine_ls_shift/su_mean     0.000
_refine_diff_density_max     0.786
_refine_diff_density_min     -1.218
_refine_ls_extinction_method     none
_refine_ls_extinction_coef     ?
loop_
    _atom_type_symbol
    _atom_type_description
    _atom_type_scat_dispersion_real
    _atom_type_scat_dispersion_imag
    _atom_type_scat_source
    'C' 'C' 0.0033 0.0016
                         'International Tables Vol C Tables 4.2.6.8 and 6.1.1.4'
    'H' 'H' 0.0000 0.0000
                         'International Tables Vol C Tables 4.2.6.8 and 6.1.1.4'
    'Cd' 'Cd' -0.8075 1.2024
                         'International Tables Vol C Tables 4.2.6.8 and 6.1.1.4'
    'I' 'I' -0.4742 1.8119
                         'International Tables Vol C Tables 4.2.6.8 and 6.1.1.4'
    'N' 'N' 0.0061 0.0033
                         'International Tables Vol C Tables 4.2.6.8 and 6.1.1.4'
_computing_data_collection     'CrystalClear (Rigaku/MSC, 2006)'
_computing_cell_refinement     'CrystalClear (Rigaku/MSC, 2006)'
_computing_data_reduction     'CrystalClear (Rigaku/MSC, 2006)'
_computing_structure_solution     'SHELXS97 (Sheldrick, 2008)'
_computing_structure_refinement     'SHELXL97 (Sheldrick, 2008)'
_computing_molecular_graphics     'CrystalStructure (Rigaku/MSC, 2006)'
_computing_publication_material     'CrystalStructure (Rigaku/MSC, 2006)'
loop_
    _atom_site_type_symbol
    _atom_site_label
    _atom_site_fract_x
    _atom_site_fract_y
    _atom_site_fract_z
    _atom_site_U_iso_or_equiv
    _atom_site_adp_type
    _atom_site_calc_flag
    _atom_site_refinement_flags
    _atom_site_occupancy
    _atom_site_symmetry_multiplicity
    _atom_site_disorder_assembly
    _atom_site_disorder_group
    I I1 0.09798(4) -0.51952(3) 0.15611(4) 0.06468(14) Uani d . 1 1 . .
    I I2 0.46486(4) -0.30519(3) -0.08378(3) 0.05247(11) Uani d . 1 1 . .
    Cd Cd1 0.29674(3) -0.35597(3) 0.11355(3) 0.03755(10) Uani d . 1 1 . .
    N N1 0.5844(4) 0.3627(3) 0.7254(3) 0.0343(8) Uani d . 1 1 . .
    N N2 0.4245(4) 0.3662(3) 0.5973(3) 0.0355(8) Uani d . 1 1 . .
    N N3 0.1485(4) 0.0178(3) 0.1876(3) 0.0338(8) Uani d . 1 1 . .
    N N4 0.1853(4) -0.1711(3) 0.1419(3) 0.0325(8) Uani d . 1 1 . .
    C C1 0.3315(5) 0.4102(4) 0.7993(4) 0.0426(11) Uani d . 1 1 . .
    H H1A 0.3686 0.4039 0.8732 0.064 Uiso calc R 1 1 . .
    H H1B 0.2567 0.3566 0.7982 0.064 Uiso calc R 1 1 . .
    H H1C 0.2936 0.4902 0.7848 0.064 Uiso calc R 1 1 . .
    C C2 0.4477(4) 0.3794(4) 0.7095(4) 0.0313(9) Uani d . 1 1 . .
    C C3 0.6559(5) 0.3380(4) 0.6190(4) 0.0368(10) Uani d . 1 1 . .
    C C4 0.8009(5) 0.3151(5) 0.5857(4) 0.0488(13) Uani d . 1 1 . .
    H H4 0.8689 0.3117 0.6388 0.059 Uiso calc R 1 1 . .
    C C5 0.8393(6) 0.2978(5) 0.4723(5) 0.0556(14) Uani d . 1 1 . .
    H H5 0.9358 0.2835 0.4479 0.067 Uiso calc R 1 1 . .
    C C6 0.7390(6) 0.3008(5) 0.3916(5) 0.0586(15) Uani d . 1 1 . .
    H H6 0.7698 0.2883 0.3151 0.070 Uiso calc R 1 1 . .
    C C7 0.5959(6) 0.3221(5) 0.4231(4) 0.0498(13) Uani d . 1 1 . .
    H H7 0.5284 0.3240 0.3696 0.060 Uiso calc R 1 1 . .
    C C8 0.5564(5) 0.3404(4) 0.5374(4) 0.0366(10) Uani d . 1 1 . .
    C C17 0.3970(5) -0.0719(5) 0.1933(5) 0.0533(14) Uani d . 1 1 . .
    H H17A 0.4102 -0.0909 0.2726 0.080 Uiso calc R 1 1 . .
    H H17B 0.4268 0.0067 0.1731 0.080 Uiso calc R 1 1 . .
    H H17C 0.4533 -0.1281 0.1461 0.080 Uiso calc R 1 1 . .
    C C18 0.2443(5) -0.0768(4) 0.1750(4) 0.0350(10) Uani d . 1 1 . .
    C C19 0.0187(5) -0.0157(4) 0.1590(3) 0.0312(9) Uani d . 1 1 . .
    C C20 -0.1133(5) 0.0466(4) 0.1514(4) 0.0388(11) Uani d . 1 1 . .
    H H20 -0.1285 0.1256 0.1711 0.047 Uiso calc R 1 1 . .
    C C21 -0.2197(5) -0.0141(5) 0.1137(4) 0.0475(12) Uani d . 1 1 . .
    H H21 -0.3098 0.0245 0.1087 0.057 Uiso calc R 1 1 . .
    C C22 -0.1972(5) -0.1309(5) 0.0826(4) 0.0436(12) Uani d . 1 1 . .
    H H22 -0.2719 -0.1683 0.0558 0.052 Uiso calc R 1 1 . .
    C C23 -0.0667(5) -0.1936(4) 0.0904(4) 0.0372(10) Uani d . 1 1 . .
    H H23 -0.0523 -0.2724 0.0698 0.045 Uiso calc R 1 1 . .
    C C24 0.0422(4) -0.1341(4) 0.1302(3) 0.0290(9) Uani d . 1 1 . .
    C C16 0.1781(6) 0.1346(4) 0.2239(4) 0.0428(11) Uani d . 1 1 . .
    H H16A 0.1005 0.1912 0.2050 0.051 Uiso calc R 1 1 . .
    H H16B 0.2651 0.1594 0.1808 0.051 Uiso calc R 1 1 . .
    C C14 0.1954(5) 0.1390(4) 0.3512(4) 0.0336(10) Uani d . 1 1 . .
    C C15 0.2342(5) 0.2456(4) 0.3911(4) 0.0350(10) Uani d . 1 1 . .
    H H15 0.2492 0.3096 0.3394 0.042 Uiso calc R 1 1 . .
    C C10 0.2508(5) 0.2582(4) 0.5056(4) 0.0364(10) Uani d . 1 1 . .
    C C11 0.2293(6) 0.1621(5) 0.5816(4) 0.0541(14) Uani d . 1 1 . .
    H H11 0.2393 0.1692 0.6592 0.065 Uiso calc R 1 1 . .
    C C12 0.1935(7) 0.0564(5) 0.5430(4) 0.0638(17) Uani d . 1 1 . .
    H H12 0.1817 -0.0087 0.5941 0.077 Uiso calc R 1 1 . .
    C C13 0.1748(6) 0.0463(5) 0.4277(4) 0.0497(13) Uani d . 1 1 . .
    H H13 0.1478 -0.0251 0.4026 0.060 Uiso calc R 1 1 . .
    C C9 0.2880(5) 0.3757(4) 0.5458(4) 0.0412(11) Uani d . 1 1 . .
    H H9A 0.2934 0.4329 0.4812 0.049 Uiso calc R 1 1 . .
    H H9B 0.2127 0.4048 0.6019 0.049 Uiso calc R 1 1 . .
loop_
    _atom_site_aniso_label
    _atom_site_aniso_U_11
    _atom_site_aniso_U_22
    _atom_site_aniso_U_33
    _atom_site_aniso_U_12
    _atom_site_aniso_U_13
    _atom_site_aniso_U_23
    I1 0.0557(2) 0.0445(2) 0.0974(3) -0.01214(17) -0.0278(2) 0.0134(2)
    I2 0.0586(2) 0.0599(2) 0.0386(2) -0.00834(17) 0.00143(15) -0.00368(16)
    Cd1 0.03768(19) 0.0418(2) 0.03441(19) -0.00319(15) -0.00878(14) -0.00293(15)
    N1 0.031(2) 0.043(2) 0.0292(19) -0.0044(16) -0.0060(15) -0.0012(16)
    N2 0.037(2) 0.038(2) 0.034(2) -0.0047(16) -0.0103(16) -0.0060(17)
    N3 0.038(2) 0.036(2) 0.0288(19) -0.0082(17) -0.0047(16) -0.0063(16)
    N4 0.0314(19) 0.0301(19) 0.037(2) -0.0028(15) -0.0058(15) -0.0059(16)
    C1 0.037(3) 0.047(3) 0.045(3) -0.005(2) -0.005(2) -0.005(2)
    C2 0.035(2) 0.029(2) 0.031(2) -0.0043(18) -0.0064(18) -0.0024(18)
    C3 0.038(3) 0.040(3) 0.033(2) -0.004(2) -0.0036(19) -0.001(2)
    C4 0.038(3) 0.063(3) 0.046(3) 0.001(2) -0.004(2) -0.001(3)
    C5 0.048(3) 0.064(4) 0.051(3) 0.006(3) 0.007(3) -0.002(3)
    C6 0.070(4) 0.064(4) 0.040(3) 0.001(3) 0.008(3) -0.013(3)
    C7 0.061(3) 0.051(3) 0.038(3) -0.003(3) -0.009(2) -0.007(2)
    C8 0.044(3) 0.033(2) 0.035(3) -0.007(2) -0.005(2) -0.004(2)
    C17 0.039(3) 0.056(3) 0.068(4) -0.011(2) -0.011(3) -0.006(3)
    C18 0.037(2) 0.037(2) 0.032(2) -0.009(2) -0.0052(19) -0.0003(19)
    C19 0.038(2) 0.035(2) 0.021(2) -0.0020(19) -0.0034(17) -0.0014(18)
    C20 0.047(3) 0.035(2) 0.032(2) 0.001(2) 0.001(2) -0.001(2)
    C21 0.031(3) 0.059(3) 0.050(3) 0.000(2) -0.001(2) 0.012(3)
    C22 0.030(2) 0.058(3) 0.044(3) -0.015(2) -0.007(2) 0.009(2)
    C23 0.040(3) 0.037(3) 0.036(3) -0.011(2) -0.008(2) 0.004(2)
    C24 0.027(2) 0.033(2) 0.027(2) -0.0050(17) -0.0050(17) 0.0017(18)
    C16 0.060(3) 0.036(3) 0.035(3) -0.010(2) -0.010(2) -0.004(2)
    C14 0.034(2) 0.034(2) 0.034(2) -0.0060(19) -0.0029(18) -0.0029(19)
    C15 0.035(2) 0.033(2) 0.039(3) -0.0068(19) -0.0086(19) -0.001(2)
    C10 0.033(2) 0.041(3) 0.038(3) -0.006(2) -0.0105(19) -0.008(2)
    C11 0.078(4) 0.059(3) 0.029(3) -0.024(3) -0.009(2) -0.002(2)
    C12 0.102(5) 0.057(4) 0.037(3) -0.041(3) -0.005(3) 0.005(3)
    C13 0.069(4) 0.043(3) 0.040(3) -0.026(3) -0.004(2) -0.004(2)
    C9 0.040(3) 0.040(3) 0.047(3) -0.001(2) -0.022(2) -0.008(2)
_geom_special_details
;
All e.s.d.'s (except the e.s.d. in the dihedral angle between two l.s. planes)
are estimated using the full covariance matrix. The cell e.s.d.'s are taken
into account individually in the estimation of e.s.d.'s in distances, angles
and torsion angles; correlations between e.s.d.'s in cell parameters are only
used when they are defined by crystal symmetry. An approximate (isotropic)
treatment of cell e.s.d.'s is used for estimating e.s.d.'s involving l.s.
planes.
;
loop_
    _geom_bond_atom_site_label_1
    _geom_bond_atom_site_label_2
    _geom_bond_site_symmetry_2
    _geom_bond_distance
    _geom_bond_publ_flag
    I1 Cd1 . 2.7121(9) ?
    I2 Cd1 . 2.7325(10) ?
    Cd1 N1 2_656 2.275(3) ?
    Cd1 N4 . 2.294(3) ?
    N1 C2 . 1.314(5) ?
    N1 C3 . 1.389(5) ?
    N1 Cd1 2_656 2.275(3) ?
    N2 C2 . 1.367(5) ?
    N2 C8 . 1.385(6) ?
    N2 C9 . 1.463(5) ?
    N3 C18 . 1.353(6) ?
    N3 C19 . 1.377(5) ?
    N3 C16 . 1.457(5) ?
    N4 C18 . 1.324(5) ?
    N4 C24 . 1.397(5) ?
    C1 C2 . 1.479(6) ?
    C1 H1A . 0.9600 ?
    C1 H1B . 0.9600 ?
    C1 H1C . 0.9600 ?
    C3 C8 . 1.397(6) ?
    C3 C4 . 1.391(6) ?
    C4 C5 . 1.362(7) ?
    C4 H4 . 0.9300 ?
    C5 C6 . 1.394(8) ?
    C5 H5 . 0.9300 ?
    C6 C7 . 1.368(7) ?
    C6 H6 . 0.9300 ?
    C7 C8 . 1.377(6) ?
    C7 H7 . 0.9300 ?
    C17 C18 . 1.476(6) ?
    C17 H17A . 0.9600 ?
    C17 H17B . 0.9600 ?
    C17 H17C . 0.9600 ?
    C19 C24 . 1.392(6) ?
    C19 C20 . 1.391(6) ?
    C20 C21 . 1.368(7) ?
    C20 H20 . 0.9300 ?
    C21 C22 . 1.382(7) ?
    C21 H21 . 0.9300 ?
    C22 C23 . 1.381(6) ?
    C22 H22 . 0.9300 ?
    C23 C24 . 1.389(6) ?
    C23 H23 . 0.9300 ?
    C16 C14 . 1.517(6) ?
    C16 H16A . 0.9700 ?
    C16 H16B . 0.9700 ?
    C14 C13 . 1.355(7) ?
    C14 C15 . 1.395(6) ?
    C15 C10 . 1.378(6) ?
    C15 H15 . 0.9300 ?
    C10 C11 . 1.382(7) ?
    C10 C9 . 1.503(6) ?
    C11 C12 . 1.370(7) ?
    C11 H11 . 0.9300 ?
    C12 C13 . 1.388(7) ?
    C12 H12 . 0.9300 ?
    C13 H13 . 0.9300 ?
    C9 H9A . 0.9700 ?
    C9 H9B . 0.9700 ?
loop_
    _geom_angle_atom_site_label_1
    _geom_angle_atom_site_label_2
    _geom_angle_atom_site_label_3
    _geom_angle_site_symmetry_1
    _geom_angle_site_symmetry_3
    _geom_angle
    _geom_angle_publ_flag
    N1 Cd1 N4 2_656 . 95.46(13) ?
    N1 Cd1 I1 2_656 . 104.94(9) ?
    N4 Cd1 I1 . . 108.30(9) ?
    N1 Cd1 I2 2_656 . 113.68(9) ?
    N4 Cd1 I2 . . 99.05(9) ?
    I1 Cd1 I2 . . 129.68(3) ?
    C2 N1 C3 . . 106.6(3) ?
    C2 N1 Cd1 . 2_656 132.2(3) ?
    C3 N1 Cd1 . 2_656 121.1(3) ?
    C2 N2 C8 . . 107.5(4) ?
    C2 N2 C9 . . 128.1(4) ?
    C8 N2 C9 . . 124.4(4) ?
    C18 N3 C19 . . 107.8(4) ?
    C18 N3 C16 . . 126.0(4) ?
    C19 N3 C16 . . 126.2(4) ?
    C18 N4 C24 . . 105.5(3) ?
    C18 N4 Cd1 . . 126.5(3) ?
    C24 N4 Cd1 . . 128.0(3) ?
    C2 C1 H1A . . 109.5 ?
    C2 C1 H1B . . 109.5 ?
    H1A C1 H1B . . 109.5 ?
    C2 C1 H1C . . 109.5 ?
    H1A C1 H1C . . 109.5 ?
    H1B C1 H1C . . 109.5 ?
    N1 C2 N2 . . 111.5(4) ?
    N1 C2 C1 . . 125.4(4) ?
    N2 C2 C1 . . 123.1(4) ?
    C8 C3 C4 . . 119.8(4) ?
    C8 C3 N1 . . 109.0(4) ?
    C4 C3 N1 . . 131.1(4) ?
    C5 C4 C3 . . 117.4(5) ?
    C5 C4 H4 . . 121.3 ?
    C3 C4 H4 . . 121.3 ?
    C4 C5 C6 . . 122.2(5) ?
    C4 C5 H5 . . 118.9 ?
    C6 C5 H5 . . 118.9 ?
    C7 C6 C5 . . 121.2(5) ?
    C7 C6 H6 . . 119.4 ?
    C5 C6 H6 . . 119.4 ?
    C6 C7 C8 . . 116.9(5) ?
    C6 C7 H7 . . 121.5 ?
    C8 C7 H7 . . 121.5 ?
    C7 C8 N2 . . 132.1(4) ?
    C7 C8 C3 . . 122.5(4) ?
    N2 C8 C3 . . 105.4(4) ?
    C18 C17 H17A . . 109.5 ?
    C18 C17 H17B . . 109.5 ?
    H17A C17 H17B . . 109.5 ?
    C18 C17 H17C . . 109.5 ?
    H17A C17 H17C . . 109.5 ?
    H17B C17 H17C . . 109.5 ?
    N4 C18 N3 . . 112.0(4) ?
    N4 C18 C17 . . 125.0(4) ?
    N3 C18 C17 . . 122.9(4) ?
    C24 C19 N3 . . 105.6(4) ?
    C24 C19 C20 . . 122.0(4) ?
    N3 C19 C20 . . 132.3(4) ?
    C21 C20 C19 . . 116.7(4) ?
    C21 C20 H20 . . 121.6 ?
    C19 C20 H20 . . 121.6 ?
    C20 C21 C22 . . 121.9(4) ?
    C20 C21 H21 . . 119.0 ?
    C22 C21 H21 . . 119.0 ?
    C21 C22 C23 . . 121.7(4) ?
    C21 C22 H22 . . 119.1 ?
    C23 C22 H22 . . 119.1 ?
    C22 C23 C24 . . 117.2(4) ?
    C22 C23 H23 . . 121.4 ?
    C24 C23 H23 . . 121.4 ?
    C19 C24 N4 . . 109.1(3) ?
    C19 C24 C23 . . 120.4(4) ?
    N4 C24 C23 . . 130.4(4) ?
    N3 C16 C14 . . 114.1(4) ?
    N3 C16 H16A . . 108.7 ?
    C14 C16 H16A . . 108.7 ?
    N3 C16 H16B . . 108.7 ?
    C14 C16 H16B . . 108.7 ?
    H16A C16 H16B . . 107.6 ?
    C13 C14 C15 . . 118.5(4) ?
    C13 C14 C16 . . 124.1(4) ?
    C15 C14 C16 . . 117.5(4) ?
    C10 C15 C14 . . 121.5(4) ?
    C10 C15 H15 . . 119.2 ?
    C14 C15 H15 . . 119.2 ?
    C15 C10 C11 . . 118.7(4) ?
    C15 C10 C9 . . 119.9(4) ?
    C11 C10 C9 . . 121.4(4) ?
    C12 C11 C10 . . 120.3(4) ?
    C12 C11 H11 . . 119.9 ?
    C10 C11 H11 . . 119.9 ?
    C11 C12 C13 . . 120.1(5) ?
    C11 C12 H12 . . 120.0 ?
    C13 C12 H12 . . 120.0 ?
    C14 C13 C12 . . 120.9(5) ?
    C14 C13 H13 . . 119.5 ?
    C12 C13 H13 . . 119.5 ?
    N2 C9 C10 . . 111.8(4) ?
    N2 C9 H9A . . 109.2 ?
    C10 C9 H9A . . 109.2 ?
    N2 C9 H9B . . 109.2 ?
    C10 C9 H9B . . 109.2 ?
    H9A C9 H9B . . 107.9 ?
loop_
    _geom_torsion_atom_site_label_1
    _geom_torsion_atom_site_label_2
    _geom_torsion_atom_site_label_3
    _geom_torsion_atom_site_label_4
    _geom_torsion_site_symmetry_1
    _geom_torsion_site_symmetry_2
    _geom_torsion_site_symmetry_3
    _geom_torsion_site_symmetry_4
    _geom_torsion
    _geom_torsion_publ_flag
    N1 Cd1 N4 C18 2_656 . . . 43.2(4) ?
    I1 Cd1 N4 C18 . . . . 151.0(3) ?
    I2 Cd1 N4 C18 . . . . -71.8(4) ?
    N1 Cd1 N4 C24 2_656 . . . -135.6(3) ?
    I1 Cd1 N4 C24 . . . . -27.8(3) ?
    I2 Cd1 N4 C24 . . . . 109.4(3) ?
    C3 N1 C2 N2 . . . . 0.4(5) ?
    Cd1 N1 C2 N2 2_656 . . . -174.8(3) ?
    C3 N1 C2 C1 . . . . -178.8(4) ?
    Cd1 N1 C2 C1 2_656 . . . 5.9(7) ?
    C8 N2 C2 N1 . . . . -0.7(5) ?
    C9 N2 C2 N1 . . . . 178.9(4) ?
    C8 N2 C2 C1 . . . . 178.6(4) ?
    C9 N2 C2 C1 . . . . -1.8(7) ?
    C2 N1 C3 C8 . . . . 0.0(5) ?
    Cd1 N1 C3 C8 2_656 . . . 175.9(3) ?
    C2 N1 C3 C4 . . . . 178.9(5) ?
    Cd1 N1 C3 C4 2_656 . . . -5.2(7) ?
    C8 C3 C4 C5 . . . . 1.1(7) ?
    N1 C3 C4 C5 . . . . -177.7(5) ?
    C3 C4 C5 C6 . . . . -0.9(8) ?
    C4 C5 C6 C7 . . . . 0.3(9) ?
    C5 C6 C7 C8 . . . . 0.2(8) ?
    C6 C7 C8 N2 . . . . 178.4(5) ?
    C6 C7 C8 C3 . . . . 0.1(7) ?
    C2 N2 C8 C7 . . . . -178.0(5) ?
    C9 N2 C8 C7 . . . . 2.5(8) ?
    C2 N2 C8 C3 . . . . 0.6(5) ?
    C9 N2 C8 C3 . . . . -179.0(4) ?
    C4 C3 C8 C7 . . . . -0.7(7) ?
    N1 C3 C8 C7 . . . . 178.4(4) ?
    C4 C3 C8 N2 . . . . -179.5(4) ?
    N1 C3 C8 N2 . . . . -0.4(5) ?
    C24 N4 C18 N3 . . . . 1.2(5) ?
    Cd1 N4 C18 N3 . . . . -177.9(3) ?
    C24 N4 C18 C17 . . . . -177.1(4) ?
    Cd1 N4 C18 C17 . . . . 3.9(6) ?
    C19 N3 C18 N4 . . . . -1.1(5) ?
    C16 N3 C18 N4 . . . . 179.4(4) ?
    C19 N3 C18 C17 . . . . 177.2(4) ?
    C16 N3 C18 C17 . . . . -2.3(7) ?
    C18 N3 C19 C24 . . . . 0.5(4) ?
    C16 N3 C19 C24 . . . . 180.0(4) ?
    C18 N3 C19 C20 . . . . -176.6(4) ?
    C16 N3 C19 C20 . . . . 2.9(7) ?
    C24 C19 C20 C21 . . . . -0.3(6) ?
    N3 C19 C20 C21 . . . . 176.5(4) ?
    C19 C20 C21 C22 . . . . -1.0(7) ?
    C20 C21 C22 C23 . . . . 1.4(7) ?
    C21 C22 C23 C24 . . . . -0.4(7) ?
    N3 C19 C24 N4 . . . . 0.2(4) ?
    C20 C19 C24 N4 . . . . 177.7(4) ?
    N3 C19 C24 C23 . . . . -176.3(4) ?
    C20 C19 C24 C23 . . . . 1.2(6) ?
    C18 N4 C24 C19 . . . . -0.8(5) ?
    Cd1 N4 C24 C19 . . . . 178.2(3) ?
    C18 N4 C24 C23 . . . . 175.2(4) ?
    Cd1 N4 C24 C23 . . . . -5.8(6) ?
    C22 C23 C24 C19 . . . . -0.8(6) ?
    C22 C23 C24 N4 . . . . -176.4(4) ?
    C18 N3 C16 C14 . . . . -74.6(6) ?
    C19 N3 C16 C14 . . . . 106.1(5) ?
    N3 C16 C14 C13 . . . . -4.9(7) ?
    N3 C16 C14 C15 . . . . 175.5(4) ?
    C13 C14 C15 C10 . . . . -0.4(7) ?
    C16 C14 C15 C10 . . . . 179.2(4) ?
    C14 C15 C10 C11 . . . . 0.5(7) ?
    C14 C15 C10 C9 . . . . -178.0(4) ?
    C15 C10 C11 C12 . . . . 0.5(8) ?
    C9 C10 C11 C12 . . . . 179.1(5) ?
    C10 C11 C12 C13 . . . . -1.7(9) ?
    C15 C14 C13 C12 . . . . -0.8(8) ?
    C16 C14 C13 C12 . . . . 179.6(5) ?
    C11 C12 C13 C14 . . . . 1.9(9) ?
    C2 N2 C9 C10 . . . . -112.9(5) ?
    C8 N2 C9 C10 . . . . 66.6(6) ?
    C15 C10 C9 N2 . . . . -119.4(5) ?
    C11 C10 C9 N2 . . . . 62.1(6) ?
data_global
_journal_date_recd_electronic     2011-08-28
_journal_date_accepted     2011-10-13
_journal_name_full     'Acta Crystallographica, Section E'
_journal_year     2011
_journal_volume     67
_journal_issue     11
_journal_page_first     m1566
_journal_page_last     m1566
_journal_paper_category     QM
_journal_coeditor_code     RZ2634
_publ_contact_author_name     'Jiyong Hu'
_publ_contact_author_address
;
Department of Chemistry and Chemical Engineering
Henan Univeristy of Urban Construction
Henan 467036
People's Republic of China
;
_publ_contact_author_email     hujiyong@hncj.edu.cn
_publ_contact_author_fax     ?
_publ_contact_author_phone     '+86-375-2089131'
_publ_section_title
;\
Bis{\m-1,3-bis[(2-methyl-1<i>H</i>-benzimidazol-1-yl)methyl]benzene-\
\k^2^<i>N</i>^3^:<i>N</i>^3'^}bis(diiodidocadmium)
;
loop_
    _publ_author_name
    _publ_author_footnote
    _publ_author_address
    'Hu, Jiyong' .
;
Department of Chemistry and Chemical Engineering
Henan University of Urban Construction
Henan 467036
People's Republic of China
;
    'Liu, Junhong' .
;
Department of Bioengineering
Henan University of Urban Construction
Henan 467036, People's Republic of China
;
    'Zhao, Jin'an' .
;
Department of Chemistry and Chemical Engineering
Henan University of Urban Construction
Henan 467036
People's Republic of China
;
