# Supplementary material for: Bis{μ-1,3-bis­[(2-methyl-1H-benzimid­azol-1-yl)meth­yl]benzene-κ2 N 3:N 3′}bis­(diiodidocadmium)
Source: Acta Crystallogr Sect E Struct Rep Online. 2011 Oct 22;67(Pt 11):m1566. doi: 10.1107/S1600536811042334 (PMC3246984; doi:10.1107/S1600536811042334)
Supplement: Supplementary file 2 [file e-67-m1566-Isup2.hkl]

# 
# h,k,l, Fc-squared, Fo-squared, sigma(Fo-squared) and status flag 
# 
data_I
_shelx_title ' b                               P-1' 
_shelx_refln_list_code          4 
_shelx_F_calc_maximum      237.93 
_exptl_crystal_F_000       695.91 
_reflns_d_resolution_high  0.8107 
 
loop_ 
 _symmetry_equiv_pos_as_xyz 
 'x, y, z' 
 '-x, -y, -z' 
 
_cell_length_a     9.3968 
_cell_length_b    11.2860 
_cell_length_c    11.7030 
_cell_angle_alpha  87.200 
_cell_angle_beta   84.600 
_cell_angle_gamma  86.030 
 
_shelx_F_squared_multiplier     1.000 
 
loop_ 
 _refln_index_h 
 _refln_index_k 
 _refln_index_l 
 _refln_F_squared_calc 
 _refln_F_squared_meas 
 _refln_F_squared_sigma 
 _refln_observed_status 
   1   0   0      938.16      854.70     22.83 o 
   2   0   0     1393.13     1448.92     16.50 o 
   3   0   0     5666.42     5697.42     47.01 o 
   4   0   0      679.79      662.58     21.38 o 
   5   0   0     8054.60     7415.56     84.40 o 
   6   0   0      791.58      771.21     22.04 o 
   7   0   0      448.99      391.53     24.53 o 
   8   0   0     1084.37     1080.43     29.20 o 
   9   0   0      182.60      182.54     35.45 o 
  10   0   0      579.83      552.64    110.16 o 
  11   0   0      196.95      101.63     31.36 o 
 -11   1   0      894.80     1154.07     55.17 o 
 -10   1   0       53.50       50.53     19.96 o 
  -9   1   0      215.33      218.13     35.85 o 
  -8   1   0      110.09      150.65     22.12 o 
  -7   1   0     4272.17     3981.71     80.47 o 
  -6   1   0    11132.29    11442.35    152.62 o 
  -5   1   0     6133.54     6097.67     85.33 o 
  -4   1   0     1402.79     1548.02     24.74 o 
  -3   1   0     4485.76     4767.27     41.06 o 
  -2   1   0     2848.25     2891.44     36.28 o 
  -1   1   0       38.45       57.65      6.79 o 
   1   1   0    14435.36    15302.21    136.08 o 
   2   1   0    21408.13    21647.38    192.56 o 
   3   1   0        4.33        2.55      4.52 o 
   4   1   0      259.82      267.90     10.26 o 
   5   1   0    24334.72    24548.20    335.11 o 
   6   1   0     1129.69     1036.69     20.22 o 
   7   1   0     1330.45     1293.48     32.83 o 
   8   1   0      297.79      259.68     32.88 o 
   9   1   0      144.59       81.09     19.07 o 
  10   1   0     1215.20     1273.03    137.45 o 
  11   1   0       39.28       36.31     20.16 o 
 -11   2   0      299.29      248.12     69.70 o 
 -10   2   0       22.65       22.19     13.58 o 
  -9   2   0        1.46       15.32     15.25 o 
  -8   2   0      592.16      620.07     43.85 o 
  -7   2   0     1039.63      958.55     45.19 o 
  -6   2   0     6318.17     6417.62    137.28 o 
  -5   2   0        7.64        9.18      6.56 o 
  -4   2   0    11437.33    11555.59    102.42 o 
  -3   2   0      996.53      922.78     19.53 o 
  -2   2   0     3162.24     3193.47     37.20 o 
   0   2   0      194.79      202.91     14.11 o 
   1   2   0     2633.50     2487.37     25.07 o 
   2   2   0     2793.42     2739.21     28.09 o 
   3   2   0     3439.67     3427.39     30.50 o 
   4   2   0     7476.09     7564.03     93.55 o 
   5   2   0     2406.87     2184.33     36.57 o 
   6   2   0      270.53      284.83     16.08 o 
   7   2   0     4197.60     4037.45     66.21 o 
   8   2   0      146.52      120.77     21.58 o 
   9   2   0      715.23      770.61     91.14 o 
  10   2   0     1161.50     1187.41     85.39 o 
  11   2   0      236.80      185.92     67.79 o 
 -11   3   0       30.14       47.27     27.09 o 
 -10   3   0      105.12       69.00     40.37 o 
  -9   3   0       21.58       21.44     11.88 o 
  -8   3   0     2272.33     2207.04     80.49 o 
  -7   3   0     4642.55     4800.92    109.25 o 
  -6   3   0      645.80      674.86     37.84 o 
  -5   3   0      102.89       99.11     19.16 o 
  -4   3   0      992.76      782.93     25.40 o 
  -3   3   0     4523.92     4428.80     53.09 o 
  -2   3   0      413.59      490.05     11.17 o 
  -1   3   0    30026.76    30420.41    299.61 o 
   0   3   0    18502.24    19356.79    193.25 o 
   1   3   0    47145.23    45525.72    441.53 o 
   2   3   0     2000.35     1711.89     19.81 o 
   3   3   0     1201.17      996.26     21.06 o 
   4   3   0    19308.11    19685.83    194.56 o 
   5   3   0      169.46      150.27     16.21 o 
   6   3   0     3676.88     3653.51     61.40 o 
   7   3   0     1811.39     1749.47     60.43 o 
   8   3   0       67.00       89.77     16.55 o 
   9   3   0      234.92      299.20     54.79 o 
  10   3   0        0.20       42.20     14.02 o 
  11   3   0       51.91       40.73     23.18 o 
 -10   4   0        0.35       15.01     20.09 o 
  -9   4   0      391.20      351.81     32.60 o 
  -8   4   0     3099.08     3045.71     71.34 o 
  -7   4   0     2546.47     2866.32     77.73 o 
  -6   4   0      739.75      674.31     28.18 o 
  -5   4   0     3217.41     3497.59     51.46 o 
  -4   4   0     1863.11     1853.87     39.56 o 
  -3   4   0    14152.96    13573.07    176.57 o 
  -2   4   0     9941.16    10113.72    105.56 o 
  -1   4   0      118.61      165.68     17.44 o 
   0   4   0      401.73      458.52     11.68 o 
   1   4   0    44350.32    43585.93    381.18 o 
   2   4   0     1615.24     1377.48     19.82 o 
   3   4   0       12.62       21.13      8.20 o 
   4   4   0     1669.46     1684.81     28.89 o 
   5   4   0     1335.95     1252.95     39.08 o 
   6   4   0     9862.70     9476.49    141.29 o 
   7   4   0      679.35      663.90     33.50 o 
   8   4   0       97.06       75.40     15.62 o 
   9   4   0      657.89      725.75     74.06 o 
  10   4   0      296.56      281.38     62.13 o 
  11   4   0      520.65      589.80     82.28 o 
 -10   5   0        8.04       29.44     14.20 o 
  -9   5   0      685.79      816.75     50.62 o 
  -8   5   0        7.36        3.90      8.62 o 
  -7   5   0      510.14      450.42     66.79 o 
  -6   5   0      556.76      490.13     42.70 o 
  -5   5   0     1793.75     1810.25     49.91 o 
  -4   5   0     2811.64     2769.96     55.46 o 
  -3   5   0     4333.96     4109.45     76.76 o 
  -2   5   0     5064.00     4940.57     91.54 o 
  -1   5   0    10729.80    10906.77    146.06 o 
   0   5   0     9984.64     9460.79     75.31 o 
   1   5   0     5851.03     5482.28     64.11 o 
   2   5   0     4567.36     4275.91     50.91 o 
   3   5   0     4098.45     4346.11     77.06 o 
   4   5   0     2378.91     2191.51     44.83 o 
   5   5   0     1154.48     1141.60     25.92 o 
   6   5   0     5056.18     4783.84     89.41 o 
   7   5   0      185.36      249.60     23.94 o 
   8   5   0       62.47       72.25     16.47 o 
   9   5   0        8.31       41.13     18.01 o 
  10   5   0        1.86        3.75     18.87 o 
  11   5   0      795.22      813.23     60.83 o 
 -10   6   0      123.00      127.12     30.55 o 
  -9   6   0      811.64      875.77     61.41 o 
  -8   6   0      680.82      698.08     43.04 o 
  -7   6   0     1131.12     1116.46     60.57 o 
  -6   6   0       12.90       18.00     13.76 o 
  -5   6   0      251.68      340.48     55.27 o 
  -4   6   0     5077.44     4973.56    133.95 o 
  -3   6   0       20.87       45.47     16.67 o 
  -2   6   0      296.47      239.34     28.89 o 
  -1   6   0     1077.52      992.35     29.22 o 
   0   6   0    18636.85    19916.87    230.81 o 
   1   6   0     2099.12     2017.06     46.74 o 
   2   6   0     2193.36     2164.78     40.83 o 
   3   6   0     1243.74     1427.99     34.52 o 
   4   6   0     5011.40     4842.73    104.36 o 
   5   6   0     7114.77     7057.94    118.16 o 
   6   6   0      232.33      270.42     30.63 o 
   7   6   0      748.63      777.37     29.79 o 
   8   6   0       79.71       36.88     13.88 o 
   9   6   0      842.06      953.73    178.64 o 
  10   6   0      635.51      719.67     62.82 o 
  -9   7   0       41.27       28.12     15.55 o 
  -8   7   0       81.52       98.73     23.71 o 
  -7   7   0     2164.22     2175.54     86.85 o 
  -6   7   0     1049.26     1172.89     66.73 o 
  -5   7   0      753.55      818.16     42.59 o 
  -4   7   0     3764.77     3821.57     91.68 o 
  -3   7   0     1173.94     1217.48     40.97 o 
  -2   7   0     7870.53     8063.12    117.15 o 
  -1   7   0      530.88      582.48     57.87 o 
   0   7   0     2070.37     2081.60     57.07 o 
   1   7   0      142.27       89.37     19.11 o 
   2   7   0      635.77      697.98     32.10 o 
   3   7   0     4908.83     4578.39     90.88 o 
   4   7   0      249.39      241.39     39.73 o 
   5   7   0     5878.95     6151.88    266.84 o 
   6   7   0      483.30      531.08     28.88 o 
   7   7   0      262.39      256.00     34.05 o 
   8   7   0      113.99      120.04     31.87 o 
   9   7   0      350.72      567.67    170.68 o 
  10   7   0      840.91      874.12    101.83 o 
  -8   8   0      167.73      204.33     42.73 o 
  -7   8   0      592.30      498.79     80.86 o 
  -6   8   0      222.84      285.24     40.44 o 
  -5   8   0      464.21      571.25     51.79 o 
  -4   8   0       19.48       31.96     23.94 o 
  -3   8   0      420.18      526.55     52.17 o 
  -2   8   0     6943.71     6899.03    246.26 o 
  -1   8   0     3926.82     4261.71     83.83 o 
   0   8   0      362.14      366.50     31.81 o 
   1   8   0      465.76      449.40     66.63 o 
   2   8   0      275.79      300.17     45.69 o 
   3   8   0     9720.08     9976.83    174.93 o 
   4   8   0      468.78      541.10     44.28 o 
   5   8   0      118.04      144.51     27.19 o 
   6   8   0      408.69      419.11     41.28 o 
   7   8   0       83.51       50.13     11.02 o 
   8   8   0     1109.95     1188.53    211.51 o 
   9   8   0       60.53       82.28     40.32 o 
  -8   9   0      735.97      644.41    103.30 o 
  -7   9   0       22.54       29.24     16.67 o 
  -6   9   0       60.82       82.02     26.54 o 
  -5   9   0      367.58      297.28     55.84 o 
  -4   9   0      940.16      929.67     56.50 o 
  -3   9   0     2999.97     3061.78     82.57 o 
  -2   9   0      904.94      866.26     43.43 o 
  -1   9   0        2.22       10.08     10.14 o 
   0   9   0      218.69      184.85     28.90 o 
   1   9   0     1141.32     1225.51     53.44 o 
   2   9   0     2146.17     2167.14     74.07 o 
   3   9   0     1015.44      997.92     66.60 o 
   4   9   0     3544.17     3673.31     90.09 o 
   5   9   0      192.34      153.51     38.07 o 
   6   9   0      440.83      441.58     34.73 o 
   7   9   0      477.85      468.15     37.15 o 
   8   9   0     1283.96     1363.48     72.73 o 
   9   9   0      238.66       99.33     28.26 o 
  -7  10   0       27.28       56.12     22.76 o 
  -6  10   0       38.02       54.77     18.93 o 
  -5  10   0       69.04       56.71     21.67 o 
  -4  10   0       91.36       76.79     20.56 o 
  -3  10   0     3995.44     4225.50    129.33 o 
  -2  10   0      632.97      656.93     34.41 o 
  -1  10   0       53.78       44.13     16.45 o 
   0  10   0        8.12       13.23     12.84 o 
   1  10   0        1.12       13.25     25.91 o 
   2  10   0     5010.09     5563.97    214.97 o 
   3  10   0      221.45      202.88     33.01 o 
   4  10   0       52.51       52.83     19.62 o 
   5  10   0      127.68      111.65     18.12 o 
   6  10   0      310.00      287.97     42.05 o 
   7  10   0      882.71     1052.42    124.74 o 
   8  10   0      117.76      115.64     35.83 o 
  -6  11   0       86.02       56.22     25.31 o 
  -5  11   0      190.36      152.58     34.83 o 
  -4  11   0      748.18      877.24     74.91 o 
  -3  11   0     1097.73     1045.47     70.82 o 
  -2  11   0       41.41       34.71     18.95 o 
  -1  11   0      362.68      348.88     68.21 o 
   0  11   0        0.11        9.47      9.59 o 
   1  11   0      858.47      844.82     93.84 o 
   2  11   0     1765.81     1851.73     46.13 o 
   3  11   0      137.55      141.94     26.35 o 
   4  11   0      554.26      606.01     76.77 o 
   5  11   0        0.14       11.52     12.79 o 
   6  11   0       56.10       58.89     20.07 o 
   7  11   0     1188.46     1294.32     60.40 o 
  -5  12   0       85.94       62.74     16.43 o 
  -4  12   0      697.31      649.97     65.34 o 
  -3  12   0       63.70       70.09     18.96 o 
  -2  12   0      270.71      250.09     41.91 o 
  -1  12   0      321.62      287.41     50.69 o 
   0  12   0       72.95       98.84     27.05 o 
   1  12   0     1080.07     1029.02     55.86 o 
   2  12   0       23.32       30.10     11.90 o 
   3  12   0       36.35       61.39     17.50 o 
   4  12   0      745.90      650.14     39.40 o 
   5  12   0       19.93       26.25     11.76 o 
   6  12   0      259.46      208.74     43.75 o 
  -3  13   0       73.09       46.86     13.97 o 
  -2  13   0      381.40      397.89     92.37 o 
  -1  13   0       91.93       80.36     34.00 o 
   0  13   0        3.80       32.31     12.12 o 
   1  13   0      712.07      700.01     47.78 o 
   2  13   0       33.27       16.40     15.31 o 
   3  13   0      713.74      729.05     69.16 o 
   4  13   0      300.82      214.85     48.19 o 
  -4 -13   1      262.03      266.62     55.80 o 
  -3 -13   1      346.67      300.01     63.95 o 
  -2 -13   1      512.43      350.09     70.27 o 
  -1 -13   1      452.44      378.50     67.89 o 
   0 -13   1      336.32      303.72     76.00 o 
   1 -13   1      317.77      299.01     52.77 o 
   2 -13   1       45.09       41.57     14.21 o 
   3 -13   1        0.97       16.17     14.20 o 
  -6 -12   1        4.17       28.62     12.86 o 
  -5 -12   1      662.18      878.96    220.84 o 
  -4 -12   1      333.51      272.84     69.51 o 
  -3 -12   1       11.21       26.77     18.39 o 
  -2 -12   1        4.88       33.25     18.25 o 
  -1 -12   1      425.33      398.75     53.37 o 
   0 -12   1     1937.50     1955.96     60.61 o 
   1 -12   1      267.71      295.86     58.14 o 
   2 -12   1      105.90       89.27     27.67 o 
   3 -12   1        1.28        8.34     14.18 o 
   4 -12   1      277.96      254.19     55.48 o 
   5 -12   1      379.64      230.31     63.40 o 
  -7 -11   1      670.75      778.86     73.43 o 
  -6 -11   1      346.21      272.56     48.90 o 
  -5 -11   1      295.72      303.65     60.22 o 
  -4 -11   1      609.41      632.28     68.66 o 
  -3 -11   1       32.68       39.21     14.58 o 
  -2 -11   1     3599.27     3671.89    175.69 o 
  -1 -11   1        7.12       38.23     15.11 o 
   0 -11   1     1588.54     1660.84     55.62 o 
   1 -11   1      386.69      363.62     47.82 o 
   2 -11   1      135.75      112.36     23.01 o 
   3 -11   1       61.98       52.68     14.57 o 
   4 -11   1        8.97       39.36     22.91 o 
   5 -11   1      647.95      708.16     60.25 o 
   6 -11   1       83.21       61.69     20.31 o 
  -8 -10   1      353.31      302.45     93.10 o 
  -7 -10   1      669.99      742.75     61.82 o 
  -6 -10   1      180.95      157.55     31.36 o 
  -5 -10   1      364.53      310.10     48.17 o 
  -4 -10   1      871.99      877.65     58.05 o 
  -3 -10   1       30.06       46.37     12.64 o 
  -2 -10   1     3871.62     4092.35    156.11 o 
  -1 -10   1     4337.49     4267.31    108.80 o 
   0 -10   1      151.45      148.80     21.22 o 
   1 -10   1      141.58      144.55     38.06 o 
   2 -10   1      539.46      591.41     50.42 o 
   3 -10   1     3318.99     3518.24    105.90 o 
   4 -10   1      139.52      100.20     26.78 o 
   5 -10   1      525.19      583.63     81.94 o 
   6 -10   1       36.03       49.92     18.08 o 
   7 -10   1      230.26      215.90     57.54 o 
  -9  -9   1       22.04       17.50     11.41 o 
  -8  -9   1     1934.19     2093.50     68.04 o 
  -7  -9   1        1.54       25.65     21.27 o 
  -6  -9   1       12.27       25.65     12.60 o 
  -5  -9   1       34.32       33.56     12.97 o 
  -4  -9   1       16.28       15.31     14.00 o 
  -3  -9   1     4756.71     4917.35    116.50 o 
  -2  -9   1     2283.09     2447.61     89.26 o 
  -1  -9   1     3764.28     3865.05    100.43 o 
   0  -9   1       17.37       22.45     13.04 o 
   1  -9   1      636.15      593.34     40.64 o 
   2  -9   1      384.18      389.65     61.85 o 
   3  -9   1     1343.80     1452.48     67.75 o 
   4  -9   1     1811.55     1785.96     58.43 o 
   5  -9   1       53.38       43.76     14.72 o 
   6  -9   1       25.82       36.32     13.94 o 
   7  -9   1      441.62      407.09     75.49 o 
   8  -9   1      317.21      234.15     57.23 o 
  -9  -8   1      183.37      179.54     45.45 o 
  -8  -8   1     1836.81     1868.99     72.66 o 
  -7  -8   1      408.29      343.85     40.78 o 
  -6  -8   1        9.19       31.59     14.55 o 
  -5  -8   1      428.42      374.20     44.77 o 
  -4  -8   1        0.72       11.45     12.94 o 
  -3  -8   1     9959.44    10173.54    184.77 o 
  -2  -8   1      378.85      398.54     58.14 o 
  -1  -8   1      850.15      989.48     48.02 o 
   0  -8   1       33.37       36.63     22.34 o 
   1  -8   1      628.60      671.58     68.15 o 
   2  -8   1     7628.30     7742.24    147.96 o 
   3  -8   1      453.59      560.38     56.80 o 
   4  -8   1       15.04       28.83     13.33 o 
   5  -8   1      432.95      421.47     50.59 o 
   6  -8   1      655.69      641.53     33.61 o 
   7  -8   1      522.79      504.15     48.69 o 
   8  -8   1       74.29      119.06     27.89 o 
 -10  -7   1      295.62      248.21     77.37 o 
  -9  -7   1     1412.35     1369.99     62.67 o 
  -8  -7   1      137.32      174.11     28.91 o 
  -7  -7   1      695.38      675.63     26.97 o 
  -6  -7   1      513.75      585.24     46.35 o 
  -5  -7   1       16.70       25.52     15.91 o 
  -4  -7   1     4177.53     4205.66     85.66 o 
  -3  -7   1     5467.53     5439.40     99.77 o 
  -2  -7   1     4693.61     4639.11    111.54 o 
  -1  -7   1     9358.00     9230.49    260.57 o 
   0  -7   1     1207.94     1174.05     36.80 o 
   1  -7   1     1036.11     1046.87     31.43 o 
   2  -7   1     7541.88     7606.15    137.88 o 
   3  -7   1     1505.46     1514.93     56.84 o 
   4  -7   1     1848.44     1779.25     51.35 o 
   5  -7   1       83.05       78.18     19.17 o 
   6  -7   1      695.17      722.47     60.15 o 
   7  -7   1     1166.78     1197.40     62.22 o 
   8  -7   1        2.97       32.35     19.23 o 
   9  -7   1        9.77       14.39     11.65 o 
 -10  -6   1        0.13       13.37     25.25 o 
  -9  -6   1     2750.01     3092.00    119.27 o 
  -8  -6   1      526.74      539.70     31.62 o 
  -7  -6   1      705.72      763.63     30.11 o 
  -6  -6   1      136.80      226.35     32.02 o 
  -5  -6   1     2061.90     2022.86     44.94 o 
  -4  -6   1     9510.91     9227.42    154.87 o 
  -3  -6   1       44.56       49.96     19.64 o 
  -2  -6   1     2073.26     2124.33     38.56 o 
  -1  -6   1    15134.30    15664.58    158.15 o 
   0  -6   1      996.07      984.31     37.35 o 
   1  -6   1     4551.56     4254.51     83.15 o 
   2  -6   1     3455.92     3402.07     68.81 o 
   3  -6   1       27.24       32.80     12.32 o 
   4  -6   1     4967.90     5000.28     93.45 o 
   5  -6   1      883.17      879.82     68.59 o 
   6  -6   1     1098.62     1084.74     41.22 o 
   7  -6   1      147.74      168.30     36.43 o 
   8  -6   1      122.53       77.17     15.16 o 
   9  -6   1     1040.81     1071.34     47.94 o 
  10  -6   1       14.47        9.20     19.82 o 
 -10  -5   1      222.67      215.49     47.71 o 
  -9  -5   1      403.85      485.07     93.12 o 
  -8  -5   1       42.41       44.67     17.79 o 
  -7  -5   1     2223.28     2306.88     63.81 o 
  -6  -5   1      625.96      651.71     30.27 o 
  -5  -5   1      141.40      165.00     27.05 o 
  -4  -5   1    11032.51    10876.83    144.70 o 
  -3  -5   1     1219.63     1238.59     27.82 o 
  -2  -5   1    16020.05    15813.33    171.67 o 
  -1  -5   1      151.02      127.47     20.74 o 
   0  -5   1     1291.52     1283.16     25.58 o 
   1  -5   1    12464.63    12527.71    170.88 o 
   2  -5   1     2129.75     2209.27     45.15 o 
   3  -5   1     6139.48     5953.74     99.62 o 
   4  -5   1     2929.06     3072.97     62.58 o 
   5  -5   1      209.89      238.90     38.24 o 
   6  -5   1      758.88      670.54     64.37 o 
   7  -5   1       11.04       49.12     15.03 o 
   8  -5   1      347.86      348.01     31.38 o 
   9  -5   1     1361.59     1587.71     62.54 o 
  10  -5   1      186.26      160.05     47.56 o 
 -11  -4   1      163.43      140.52     64.75 o 
 -10  -4   1      762.98      677.87    113.60 o 
  -9  -4   1      702.72      693.08     57.37 o 
  -8  -4   1     1364.97     1414.12     59.26 o 
  -7  -4   1     1139.96     1361.35     53.17 o 
  -6  -4   1     2668.93     2623.85     89.84 o 
  -5  -4   1     2388.09     2238.56     44.01 o 
  -4  -4   1       32.34       64.07     12.50 o 
  -3  -4   1      739.31      721.68     16.51 o 
  -2  -4   1    26505.12    26181.57    237.34 o 
  -1  -4   1       17.26       21.02     10.03 o 
   0  -4   1       13.58       27.20      6.71 o 
   1  -4   1     1917.55     1893.65     23.94 o 
   2  -4   1     2532.10     2602.20     56.51 o 
   3  -4   1    30086.27    30024.04    581.98 o 
   4  -4   1      394.43      503.37     31.06 o 
   5  -4   1      143.64      199.90     28.41 o 
   6  -4   1     1708.92     1682.97     41.30 o 
   7  -4   1       69.87      106.67     18.02 o 
   8  -4   1     2480.36     2664.12     59.88 o 
   9  -4   1       80.20      107.86     30.63 o 
  10  -4   1      131.61       94.39     36.45 o 
 -11  -3   1       12.36       15.42     15.49 o 
 -10  -3   1      133.06      158.16     38.37 o 
  -9  -3   1      537.15      569.03     52.28 o 
  -8  -3   1     5110.51     5353.29    116.64 o 
  -7  -3   1      815.46      743.97     24.53 o 
  -6  -3   1     1987.52     2006.55     40.79 o 
  -5  -3   1     6278.42     6237.63    136.79 o 
  -4  -3   1     8169.05     8566.61     79.20 o 
  -3  -3   1    15859.61    15472.35    126.84 o 
  -2  -3   1     4599.43     4480.16     39.13 o 
  -1  -3   1       39.98       53.73      8.80 o 
   0  -3   1     2627.17     2990.54     31.88 o 
   1  -3   1     1131.47     1134.51     17.90 o 
   2  -3   1     6630.70     6792.67     55.92 o 
   3  -3   1    11524.67    11266.04     98.29 o 
   4  -3   1      491.45      609.39     19.76 o 
   5  -3   1       11.20       20.95     14.81 o 
   6  -3   1      188.39      190.20     29.63 o 
   7  -3   1       76.77       61.58     14.60 o 
   8  -3   1     4547.68     4762.70    148.88 o 
   9  -3   1      257.99      202.47     36.95 o 
  10  -3   1        3.36       15.74     19.36 o 
  11  -3   1        6.69       30.68     24.40 o 
 -11  -2   1      308.64      251.55     60.70 o 
 -10  -2   1      473.20      374.27     92.63 o 
  -9  -2   1      189.09      147.16     29.63 o 
  -8  -2   1      948.18      991.34     28.47 o 
  -7  -2   1      726.51      699.34     20.43 o 
  -6  -2   1       97.46      100.05     14.58 o 
  -5  -2   1      656.44      642.61     18.51 o 
  -4  -2   1     4937.72     5082.73     58.02 o 
  -3  -2   1    31858.84    31602.41    250.58 o 
  -2  -2   1      201.81      180.43      9.50 o 
  -1  -2   1     5521.95     5653.18     52.42 o 
   0  -2   1     3726.63     3898.41     31.62 o 
   1  -2   1     3395.12     3296.40     29.10 o 
   2  -2   1    56608.67    57195.77   1622.62 o 
   3  -2   1     2333.97     2300.68     30.18 o 
   4  -2   1     1080.27     1104.32     24.26 o 
   5  -2   1       24.18       30.72      9.18 o 
   6  -2   1     2718.81     2686.93     59.62 o 
   7  -2   1     4482.33     4411.90     90.48 o 
   8  -2   1      844.88      810.12     29.84 o 
   9  -2   1       32.12       24.47     11.55 o 
  10  -2   1      239.02      264.94     50.66 o 
  11  -2   1       38.49       32.41     31.21 o 
 -11  -1   1        7.17       16.45     19.29 o 
 -10  -1   1     1160.70     1147.00     65.45 o 
  -9  -1   1     1387.88     1489.56     59.72 o 
  -8  -1   1     1141.01     1084.68     45.02 o 
  -7  -1   1     2086.96     2086.28     49.00 o 
  -6  -1   1      565.52      570.71     19.40 o 
  -5  -1   1    14975.29    15459.02    152.03 o 
  -4  -1   1     5331.67     5448.92     58.35 o 
  -3  -1   1    11616.02    11709.89     88.01 o 
  -2  -1   1     3612.96     3671.11     31.30 o 
  -1  -1   1      280.21      343.33      6.70 o 
   0  -1   1     8594.65     8741.01     80.79 o 
   1  -1   1     1632.81     1658.16     24.52 o 
   2  -1   1    32886.12    32695.65    439.35 o 
   3  -1   1      168.05      196.57     11.94 o 
   4  -1   1     9351.54     9788.92     83.85 o 
   5  -1   1      199.82      194.93     15.78 o 
   6  -1   1     1073.35     1049.94     27.71 o 
   7  -1   1     7876.02     7876.64    125.78 o 
   8  -1   1       97.94      103.29     24.53 o 
   9  -1   1      664.82      685.63     23.40 o 
  10  -1   1      317.55      361.01     72.40 o 
  11  -1   1       29.97       56.17     35.67 o 
 -11   0   1      341.33      257.13    146.01 o 
 -10   0   1      303.36      236.78     50.64 o 
  -9   0   1      728.37      719.56     40.67 o 
  -8   0   1        0.60        9.87      8.96 o 
  -7   0   1      315.69      333.07     23.10 o 
  -6   0   1       53.74       17.92      8.04 o 
  -5   0   1    15737.22    16077.70    165.50 o 
  -4   0   1     8828.38     8585.40     82.82 o 
  -3   0   1       78.22       88.06     10.89 o 
  -2   0   1    23835.60    24126.29    188.70 o 
  -1   0   1    10592.57    11042.98     79.73 o 
   1   0   1    15831.37    16295.80    127.26 o 
   2   0   1        3.10        8.05      3.57 o 
   3   0   1      214.39      206.30     10.27 o 
   4   0   1     3868.67     3536.52     43.72 o 
   5   0   1     6225.29     6232.82     81.93 o 
   6   0   1      263.23      299.99     14.53 o 
   7   0   1     1410.20     1342.50     30.13 o 
   8   0   1      929.66      845.63     38.49 o 
   9   0   1     1548.09     1546.02     54.08 o 
  10   0   1      352.14      553.16    133.21 o 
  11   0   1        9.29       20.08     20.60 o 
 -11   1   1     1281.51     1246.61     94.87 o 
 -10   1   1       47.73       59.67     20.74 o 
  -9   1   1       54.34       57.82     19.38 o 
  -8   1   1       94.12      134.57     32.16 o 
  -7   1   1      121.32      148.34     22.98 o 
  -6   1   1     7960.47     7975.88    111.43 o 
  -5   1   1      117.74      172.62     17.53 o 
  -4   1   1     3473.66     3605.67     46.12 o 
  -3   1   1     4861.88     4916.31     41.93 o 
  -2   1   1     3363.45     3129.59     32.20 o 
  -1   1   1    13208.09    13304.39     96.36 o 
   0   1   1      587.87      572.49     10.13 o 
   1   1   1    10858.17    11664.89     91.95 o 
   2   1   1     3357.01     3398.66     40.00 o 
   3   1   1     7888.12     7836.89     60.29 o 
   4   1   1     5060.17     5124.99     56.36 o 
   5   1   1    13859.71    13959.03    139.10 o 
   6   1   1     7302.48     7626.89     83.37 o 
   7   1   1      265.18      285.98     16.73 o 
   8   1   1     1130.70     1112.04     21.28 o 
   9   1   1     1420.71     1259.98     81.72 o 
  10   1   1      207.69      273.52     39.32 o 
  11   1   1      137.29      156.98     51.60 o 
 -11   2   1      247.46      296.16     78.78 o 
 -10   2   1      422.61      400.13     82.49 o 
  -9   2   1      118.09      108.38     21.74 o 
  -8   2   1      434.82      335.74     54.39 o 
  -7   2   1      489.11      549.25     45.79 o 
  -6   2   1    16345.31    17159.62    221.22 o 
  -5   2   1     5702.45     5968.94    155.27 o 
  -4   2   1      133.89       92.19      7.87 o 
  -3   2   1     1304.54     1267.05     22.54 o 
  -2   2   1       24.40        9.04      5.52 o 
  -1   2   1    30968.30    31005.31    296.73 o 
   0   2   1        1.56        6.27      7.04 o 
   1   2   1     4016.76     4082.74     33.15 o 
   2   2   1     1372.00     1377.15     17.40 o 
   3   2   1    12180.23    12299.26    101.52 o 
   4   2   1     5550.05     5290.50     56.61 o 
   5   2   1     1498.46     1326.83     24.46 o 
   6   2   1     1517.55     1494.94     42.67 o 
   7   2   1     3202.72     3299.85     86.51 o 
   8   2   1     3575.54     3444.97    116.09 o 
   9   2   1      577.58      740.86     51.95 o 
  10   2   1      233.31      311.28     73.15 o 
  11   2   1      260.35      209.81     74.32 o 
 -10   3   1        6.89       20.30      8.83 o 
  -9   3   1        0.75       23.41      9.14 o 
  -8   3   1        3.86        8.99     12.98 o 
  -7   3   1     2052.22     2134.46    100.91 o 
  -6   3   1      955.64      838.83     55.39 o 
  -5   3   1     1222.02     1295.77     37.58 o 
  -4   3   1    11337.30    11483.46    146.81 o 
  -3   3   1      292.04      265.83     19.25 o 
  -2   3   1     5595.43     5581.45     53.21 o 
  -1   3   1    41971.32    41064.12    587.88 o 
   0   3   1     4850.06     4952.62     45.53 o 
   1   3   1    20134.87    19236.95    140.15 o 
   2   3   1     3763.41     3860.63     34.64 o 
   3   3   1     9294.52     9542.52     66.25 o 
   4   3   1    13394.75    13754.05    137.65 o 
   5   3   1      368.29      359.87     10.99 o 
   6   3   1     1390.69     1305.32     26.47 o 
   7   3   1      560.15      525.18     18.84 o 
   8   3   1     1257.79     1176.58     40.72 o 
   9   3   1      347.50      364.47     71.40 o 
  10   3   1       84.80       50.58     18.72 o 
  11   3   1       47.44       42.05     29.31 o 
 -10   4   1      368.56      318.56     51.63 o 
  -9   4   1      288.07      200.28     45.73 o 
  -8   4   1        9.77        7.36     11.18 o 
  -7   4   1     2948.64     3181.49     85.00 o 
  -6   4   1      224.00      236.15     43.53 o 
  -5   4   1     1758.83     1682.76     47.77 o 
  -4   4   1     3086.55     3019.62     67.36 o 
  -3   4   1      337.41      369.60     22.52 o 
  -2   4   1    12954.12    13166.45    111.40 o 
  -1   4   1       40.00       23.04      7.39 o 
   0   4   1      285.14      236.95     15.11 o 
   1   4   1    10591.38     9968.27     77.82 o 
   2   4   1     1865.88     1642.09     25.07 o 
   3   4   1     1069.75     1028.20     19.39 o 
   4   4   1     3970.69     3817.04     54.31 o 
   5   4   1      844.84      907.33     22.97 o 
   6   4   1     9856.41     9706.38    122.73 o 
   7   4   1     1571.91     1532.50     45.20 o 
   8   4   1      623.76      614.84     65.46 o 
   9   4   1      428.01      407.10     75.18 o 
  10   4   1        1.00       30.55     13.77 o 
  11   4   1      627.77      607.39     61.32 o 
 -10   5   1      307.02      282.74     65.81 o 
  -9   5   1      192.08      101.00     33.37 o 
  -8   5   1      762.16      804.46     35.76 o 
  -7   5   1      625.01      697.12     58.08 o 
  -6   5   1      552.69      523.41     37.64 o 
  -5   5   1     7049.44     7376.37    128.31 o 
  -4   5   1      104.71      137.12     18.62 o 
  -3   5   1        0.24        6.55     18.21 o 
  -2   5   1     8537.86     8474.09    106.67 o 
  -1   5   1     1700.22     1710.71     29.16 o 
   0   5   1    20174.26    19706.40    159.81 o 
   1   5   1        1.69       19.75      7.57 o 
   2   5   1       83.12      102.39     23.04 o 
   3   5   1     3078.00     2937.63     49.31 o 
   4   5   1        2.63       11.82      7.26 o 
   5   5   1     4254.45     4160.33     51.77 o 
   6   5   1     6637.99     6275.45    234.49 o 
   7   5   1     2723.00     2611.40     89.79 o 
   8   5   1      148.75      221.13     56.89 o 
   9   5   1      239.77      193.05     58.70 o 
  10   5   1       40.29       63.26     30.49 o 
  11   5   1      910.41      937.89     78.98 o 
  -9   6   1       80.13       76.80     20.14 o 
  -8   6   1      874.45     1066.61     61.26 o 
  -7   6   1      858.57      810.98     48.65 o 
  -6   6   1      419.45      534.33     72.86 o 
  -5   6   1     3529.64     3545.51    157.35 o 
  -4   6   1      211.19      179.08     26.52 o 
  -3   6   1      834.70      847.90     25.26 o 
  -2   6   1      215.35      222.68     40.22 o 
  -1   6   1      418.74      416.87     29.40 o 
   0   6   1    30488.21    30642.31    259.86 o 
   1   6   1       37.02       71.83     29.79 o 
   2   6   1        1.89       27.33      8.08 o 
   3   6   1     3347.54     3546.44     84.21 o 
   4   6   1      307.86      266.71     22.25 o 
   5   6   1     8940.75     8683.26    138.38 o 
   6   6   1       57.50       33.14      9.86 o 
   7   6   1        3.09       20.34      7.85 o 
   8   6   1        3.93       47.75     21.46 o 
   9   6   1        1.46       23.24     18.74 o 
  10   6   1      836.36      837.44     69.69 o 
  -9   7   1       16.97       31.92     15.31 o 
  -8   7   1       75.66       94.82     27.21 o 
  -7   7   1      750.89      819.62     66.46 o 
  -6   7   1     2942.35     3281.98    182.05 o 
  -5   7   1     1288.86     1336.18     62.01 o 
  -4   7   1      401.27      385.96     29.52 o 
  -3   7   1      368.97      393.96     56.03 o 
  -2   7   1     2832.34     2828.23     70.81 o 
  -1   7   1     4416.90     4111.27     62.21 o 
   0   7   1     4437.47     4284.96     68.12 o 
   1   7   1        1.80       15.44      8.48 o 
   2   7   1      365.45      393.14     45.73 o 
   3   7   1      160.56      181.37     26.36 o 
   4   7   1     1088.50     1136.08     38.52 o 
   5   7   1     8844.93     8857.76    244.72 o 
   6   7   1      131.47      116.87     22.25 o 
   7   7   1      152.92      132.07     24.32 o 
   8   7   1      203.26      219.83     54.90 o 
   9   7   1       52.76       46.52     37.10 o 
  10   7   1     1087.48     1178.18     69.24 o 
  -8   8   1      257.67      235.95     48.68 o 
  -7   8   1        2.35       35.85     11.60 o 
  -6   8   1     1046.83     1064.25     49.93 o 
  -5   8   1        0.74       31.30     11.37 o 
  -4   8   1       14.41       19.65     13.43 o 
  -3   8   1       17.64       15.33     11.37 o 
  -2   8   1      738.78      667.51     26.20 o 
  -1   8   1    11509.63    12099.98    192.67 o 
   0   8   1       24.65       35.89     19.81 o 
   1   8   1     2004.60     2003.24     86.39 o 
   2   8   1        4.64       33.61     14.60 o 
   3   8   1     1027.55     1010.40     32.88 o 
   4   8   1     6460.95     6475.49    116.84 o 
   5   8   1      229.98      235.38     33.44 o 
   6   8   1      118.58      112.64     17.71 o 
   7   8   1      773.50      615.92     32.79 o 
   8   8   1      110.33       46.23     35.86 o 
   9   8   1      404.42      391.92     76.68 o 
  -8   9   1      648.05      625.23     79.97 o 
  -7   9   1      667.23      735.77     64.21 o 
  -6   9   1       30.98       47.73     17.61 o 
  -5   9   1       19.52       44.38     19.58 o 
  -4   9   1      229.31      242.75     37.03 o 
  -3   9   1     2357.68     2367.80     74.01 o 
  -2   9   1      163.23      235.19     39.53 o 
  -1   9   1     3923.70     4051.96     85.35 o 
   0   9   1       44.57       37.80     13.70 o 
   1   9   1     1378.19     1415.87    107.62 o 
   2   9   1      255.35      311.46     46.80 o 
   3   9   1      102.28      126.09     22.40 o 
   4   9   1     6479.51     6770.72    152.46 o 
   5   9   1       26.45       33.18     11.18 o 
   6   9   1     1314.18     1245.89     54.74 o 
   7   9   1      392.88      292.27     67.70 o 
   8   9   1       49.50       64.34     34.09 o 
   9   9   1      988.02     1125.50     54.17 o 
  -7  10   1      754.06      871.67     80.92 o 
  -6  10   1        1.96       24.95     14.82 o 
  -5  10   1      137.44       79.24     29.57 o 
  -4  10   1      171.59      208.99     35.06 o 
  -3  10   1     1031.40      949.67     59.38 o 
  -2  10   1     2027.60     1996.71     67.44 o 
  -1  10   1       17.73        5.63     17.31 o 
   0  10   1      212.69      261.12     40.99 o 
   1  10   1      895.38      965.16     41.36 o 
   2  10   1     1676.28     1667.49     56.20 o 
   3  10   1      254.39      315.78     47.26 o 
   4  10   1       66.07       64.44     28.66 o 
   5  10   1       13.56       31.86     13.94 o 
   6  10   1     1127.19     1033.50     65.50 o 
   7  10   1      261.09      224.74     71.79 o 
   8  10   1        9.66        3.89     19.94 o 
  -6  11   1       11.55        5.48     14.59 o 
  -5  11   1       95.36       68.44     24.24 o 
  -4  11   1      788.11      855.73     50.74 o 
  -3  11   1       19.75       11.63     14.66 o 
  -2  11   1      401.82      304.91     37.63 o 
  -1  11   1      891.07      878.80     62.60 o 
   0  11   1      962.26     1050.31     54.96 o 
   1  11   1      989.94     1074.50     65.00 o 
   2  11   1     1036.90      982.92     60.03 o 
   3  11   1     1284.14     1259.48     69.50 o 
   4  11   1      143.89      156.08     36.55 o 
   5  11   1      770.80      747.11     36.01 o 
   6  11   1      676.43      626.02     38.55 o 
   7  11   1      281.93      198.03     53.91 o 
  -5  12   1       12.56       27.32     11.68 o 
  -4  12   1      675.69      605.99     48.21 o 
  -3  12   1      149.61      126.01     30.64 o 
  -2  12   1       49.41       50.00     18.19 o 
  -1  12   1        0.75        6.32     13.33 o 
   0  12   1      833.31      833.83     53.24 o 
   1  12   1      539.93      542.11    101.89 o 
   2  12   1        0.29       33.19     13.15 o 
   3  12   1       96.14      115.43     26.95 o 
   4  12   1      402.17      292.34     60.13 o 
   5  12   1      993.93     1126.45     57.49 o 
   6  12   1      158.85      105.71     30.27 o 
  -3  13   1       55.12       68.49     23.87 o 
  -2  13   1      412.69      440.46     90.73 o 
  -1  13   1       27.85       36.96     12.50 o 
   0  13   1      271.72      204.42     50.27 o 
   1  13   1      551.91      534.46     48.41 o 
   2  13   1       11.53       14.47     17.68 o 
   3  13   1      655.36      735.32     56.56 o 
   4  13   1        2.25       38.51     17.57 o 
  -4 -13   2       43.39       39.39     23.34 o 
  -3 -13   2      186.12      165.56     42.76 o 
  -2 -13   2      167.37      127.82     33.44 o 
  -1 -13   2       52.06       40.82     15.37 o 
   0 -13   2      453.70      452.30     62.06 o 
   1 -13   2      155.61      131.48     41.72 o 
   2 -13   2      171.11      155.46     33.57 o 
  -5 -12   2      986.69      955.46     53.07 o 
  -4 -12   2       61.66       42.97     14.58 o 
  -3 -12   2       38.89       48.63     16.85 o 
  -2 -12   2        2.26       36.89     15.15 o 
  -1 -12   2       58.74       34.56     17.02 o 
   0 -12   2     2110.42     2292.25     77.75 o 
   1 -12   2        0.36       27.40     14.49 o 
   2 -12   2        5.79        1.32     12.10 o 
   3 -12   2       10.42       57.99     15.58 o 
   4 -12   2        6.55       18.92      8.19 o 
  -7 -11   2      204.53      164.39     33.14 o 
  -6 -11   2     1249.76     1186.74     69.98 o 
  -5 -11   2      703.43      624.82     82.07 o 
  -4 -11   2      250.21      254.87     47.08 o 
  -3 -11   2       25.38       32.69     13.53 o 
  -2 -11   2       61.36       58.63     23.74 o 
  -1 -11   2     1939.35     1695.76     69.03 o 
   0 -11   2     1786.85     1881.59     44.58 o 
   1 -11   2      551.55      517.29     52.32 o 
   2 -11   2       15.93       37.78     17.37 o 
   3 -11   2        0.18       28.84     16.05 o 
   4 -11   2       17.00       43.09     14.10 o 
   5 -11   2     1110.41     1290.25    110.84 o 
   6 -11   2      127.08      125.66     80.23 o 
  -8 -10   2       12.34       31.44     32.91 o 
  -7 -10   2       73.66       80.86     22.35 o 
  -6 -10   2     2153.35     2191.82     64.17 o 
  -5 -10   2       50.71       53.82     15.56 o 
  -4 -10   2       37.91       72.08     25.45 o 
  -3 -10   2        0.01       22.33      8.90 o 
  -2 -10   2      295.85      338.54     47.63 o 
  -1 -10   2     2865.15     3116.03    101.49 o 
   0 -10   2      221.03      262.45     47.09 o 
   1 -10   2      508.74      481.92     44.46 o 
   2 -10   2      369.00      351.24     52.66 o 
   3 -10   2       61.46       57.80     15.78 o 
   4 -10   2     1096.43     1055.67     50.23 o 
   5 -10   2      325.99      426.07     52.80 o 
   6 -10   2        6.52       12.55     12.68 o 
   7 -10   2      349.96      335.45     74.69 o 
  -8  -9   2      862.63      981.64    103.98 o 
  -7  -9   2      292.44      238.14     40.29 o 
  -6  -9   2     1496.36     1506.66     68.22 o 
  -5  -9   2      278.68      237.97     45.58 o 
  -4  -9   2     1085.33     1162.36     51.88 o 
  -3  -9   2      241.20      299.17     42.91 o 
  -2  -9   2      561.08      575.74     39.95 o 
  -1  -9   2     1719.77     1648.91     58.80 o 
   0  -9   2      112.82      150.95     24.62 o 
   1  -9   2     2325.27     2417.78     77.82 o 
   2  -9   2      303.02      380.53     54.28 o 
   3  -9   2        6.37       28.27     12.90 o 
   4  -9   2     4376.85     4571.14     96.84 o 
   5  -9   2       86.15       66.64     18.03 o 
   6  -9   2      519.53      446.01     70.90 o 
   7  -9   2      153.39      167.25     32.36 o 
   8  -9   2        1.15       28.23     18.54 o 
  -9  -8   2      143.00      120.73     45.13 o 
  -8  -8   2       63.85       69.21     20.15 o 
  -7  -8   2     2238.66     2244.36     93.88 o 
  -6  -8   2      785.70      799.07     41.27 o 
  -5  -8   2      266.99      285.36     42.46 o 
  -4  -8   2     1876.67     1962.85     74.63 o 
  -3  -8   2     6019.61     6415.52    128.24 o 
  -2  -8   2     4258.43     4160.68     94.80 o 
  -1  -8   2      209.24      244.80     36.31 o 
   0  -8   2      936.90      936.47     35.60 o 
   1  -8   2     3880.40     3918.10     82.83 o 
   2  -8   2     1124.11     1217.03     61.02 o 
   3  -8   2       99.83      140.64     25.49 o 
   4  -8   2      739.90      730.63     47.51 o 
   5  -8   2      494.93      490.64     74.87 o 
   6  -8   2     1894.46     2002.83     75.41 o 
   7  -8   2       10.42       43.03     21.67 o 
   8  -8   2        3.08       32.58     17.78 o 
 -10  -7   2       29.97       48.49     38.53 o 
  -9  -7   2     1871.36     1898.93    205.25 o 
  -8  -7   2      182.78      164.47     36.98 o 
  -7  -7   2      772.93      782.68     33.12 o 
  -6  -7   2       40.92       51.82     13.06 o 
  -5  -7   2     2277.75     2391.88    106.08 o 
  -4  -7   2     1306.63     1255.38     38.59 o 
  -3  -7   2     1191.92     1180.20     76.47 o 
  -2  -7   2     4586.59     4374.60     85.95 o 
  -1  -7   2     2753.32     2768.93     56.22 o 
   0  -7   2     6400.84     6129.56    194.46 o 
   1  -7   2     2010.03     1980.86     65.22 o 
   2  -7   2     1040.74      984.37     31.77 o 
   3  -7   2     2794.44     2945.80     71.53 o 
   4  -7   2      209.67      210.97     30.63 o 
   5  -7   2      767.43      606.96     43.35 o 
   6  -7   2     2633.68     2844.78     91.48 o 
   7  -7   2       47.01       61.77     24.15 o 
   8  -7   2       70.74       37.89     25.91 o 
   9  -7   2        6.50       26.83     13.16 o 
 -10  -6   2       72.17       24.30     19.70 o 
  -9  -6   2      632.93      649.08     55.90 o 
  -8  -6   2      472.54      464.08     54.00 o 
  -7  -6   2      505.29      521.91     54.93 o 
  -6  -6   2        1.25       35.24     13.56 o 
  -5  -6   2     1906.03     1868.11     43.40 o 
  -4  -6   2     5499.39     5535.60     94.43 o 
  -3  -6   2      237.20      216.44     23.12 o 
  -2  -6   2      178.75      254.69     18.85 o 
  -1  -6   2       27.74       30.59      7.21 o 
   0  -6   2     7947.70     7469.26    144.24 o 
   1  -6   2     2770.32     2641.66    106.17 o 
   2  -6   2      596.91      648.66     36.22 o 
   3  -6   2      783.88      900.74     34.17 o 
   4  -6   2     3851.83     3984.37    114.95 o 
   5  -6   2     5919.44     5682.47    146.10 o 
   6  -6   2      551.59      615.30     46.54 o 
   7  -6   2      129.72      175.85     19.61 o 
   8  -6   2      148.21       94.34     24.59 o 
   9  -6   2      192.09      202.00     46.42 o 
  10  -6   2      366.07      263.71     62.89 o 
 -10  -5   2      868.97      955.33    160.92 o 
  -9  -5   2        2.06       12.27     21.13 o 
  -8  -5   2      161.97      151.96     30.80 o 
  -7  -5   2     2709.27     2808.67    171.42 o 
  -6  -5   2     1858.35     1795.31     52.63 o 
  -5  -5   2     2854.11     2820.69     61.84 o 
  -4  -5   2     6251.34     6405.51    117.82 o 
  -3  -5   2     2445.19     2401.84     40.60 o 
  -2  -5   2    12347.13    12991.05    142.91 o 
  -1  -5   2     4211.02     4291.67     52.87 o 
   0  -5   2     2482.81     2248.09     41.25 o 
   1  -5   2    10717.75    11190.18     98.72 o 
   2  -5   2      106.41      111.64     16.04 o 
   3  -5   2     2554.68     2476.23     52.29 o 
   4  -5   2      109.89      157.63     22.56 o 
   5  -5   2     6572.94     6656.92    191.88 o 
   6  -5   2       11.83        9.94     20.22 o 
   7  -5   2      655.92      674.92     41.24 o 
   8  -5   2      198.21      221.05     35.67 o 
   9  -5   2      314.73      357.20     67.63 o 
  10  -5   2     1327.77     1508.27     80.83 o 
 -10  -4   2     1065.47     1008.46     57.35 o 
  -9  -4   2      298.41      287.00     63.47 o 
  -8  -4   2     1851.61     1843.45     49.61 o 
  -7  -4   2      682.55      772.34     48.98 o 
  -6  -4   2     1265.00     1304.71     35.55 o 
  -5  -4   2     1480.65     1278.54     33.88 o 
  -4  -4   2      103.65       83.33     10.22 o 
  -3  -4   2      184.15      206.92     10.93 o 
  -2  -4   2    17771.23    17316.68    176.32 o 
  -1  -4   2    15960.11    15378.35    281.98 o 
   0  -4   2       10.08        6.41      5.78 o 
   1  -4   2     3350.93     3141.03     51.77 o 
   2  -4   2        0.98        9.81      7.71 o 
   3  -4   2    20746.50    21507.04    418.88 o 
   4  -4   2     4123.87     3909.37     80.89 o 
   5  -4   2     2648.07     2565.60     68.73 o 
   6  -4   2      696.79      669.10     31.23 o 
   7  -4   2        5.05        6.26     13.59 o 
   8  -4   2      795.83      892.23     62.86 o 
   9  -4   2       50.92       22.81     13.90 o 
  10  -4   2      470.33      388.34    109.01 o 
 -11  -3   2       70.98       88.00     22.55 o 
 -10  -3   2      104.22      152.33     45.26 o 
  -9  -3   2      169.09      188.97     37.61 o 
  -8  -3   2     4320.61     4304.93    129.42 o 
  -7  -3   2       62.02       85.19     16.50 o 
  -6  -3   2      459.18      508.44     28.32 o 
  -5  -3   2     3117.50     2976.42     60.35 o 
  -4  -3   2     1485.95     1439.68     42.55 o 
  -3  -3   2    24601.46    25233.49    300.25 o 
  -2  -3   2     1996.34     1996.16     25.97 o 
  -1  -3   2     1976.85     1807.30     24.27 o 
   0  -3   2     3251.41     3252.57     36.89 o 
   1  -3   2     2552.22     2506.73     28.11 o 
   2  -3   2     7565.90     7510.70     87.60 o 
   3  -3   2     5523.40     5200.07     58.24 o 
   4  -3   2    12021.71    12134.36    184.32 o 
   5  -3   2       18.04       13.17     10.99 o 
   6  -3   2      944.31      888.96     48.11 o 
   7  -3   2      436.43      436.05     46.44 o 
   8  -3   2     2797.60     3086.98    100.06 o 
   9  -3   2     1017.26     1024.70     62.32 o 
  10  -3   2        1.89       36.72     16.46 o 
  11  -3   2       59.82       23.81     22.47 o 
 -11  -2   2      169.88      170.23     42.19 o 
 -10  -2   2      237.16      171.59     37.74 o 
  -9  -2   2      356.54      353.19     45.20 o 
  -8  -2   2     1189.13     1274.28     37.95 o 
  -7  -2   2      291.24      318.36     53.57 o 
  -6  -2   2       55.76       66.86     16.73 o 
  -5  -2   2        6.07       11.49      6.46 o 
  -4  -2   2       82.76       83.12      9.42 o 
  -3  -2   2    40423.67    40660.41    247.57 o 
  -2  -2   2     6717.38     7074.77     57.22 o 
  -1  -2   2       78.85      108.78     11.00 o 
   0  -2   2    24392.32    25584.74    304.49 o 
   1  -2   2      480.40      539.19     10.78 o 
   2  -2   2    42186.46    41293.27    324.99 o 
   3  -2   2      794.18      866.97     13.10 o 
   4  -2   2       13.59       15.02      7.40 o 
   5  -2   2     1085.34     1239.89     28.79 o 
   6  -2   2     1569.68     1551.12     35.68 o 
   7  -2   2     3803.45     3913.32     78.90 o 
   8  -2   2      390.82      379.64     35.50 o 
   9  -2   2      758.35      680.71     29.92 o 
  10  -2   2      428.51      510.93     49.81 o 
  11  -2   2      184.28      139.29     38.50 o 
 -11  -1   2        7.70       56.07     29.37 o 
 -10  -1   2      405.67      344.92     54.13 o 
  -9  -1   2     4841.42     4813.82     89.23 o 
  -8  -1   2       24.10       28.01     12.97 o 
  -7  -1   2      549.13      492.05     39.28 o 
  -6  -1   2       37.05       29.40     15.53 o 
  -5  -1   2      191.86      169.88     24.51 o 
  -4  -1   2    14058.60    14516.99    147.24 o 
  -3  -1   2     6094.70     5775.73     48.40 o 
  -2  -1   2     2787.21     2764.49     31.84 o 
  -1  -1   2    12825.48    13637.91     99.04 o 
   0  -1   2      284.69      316.48      7.08 o 
   1  -1   2     1774.89     1713.97     19.18 o 
   2  -1   2    43889.46    44545.64    464.28 o 
   3  -1   2     9449.70     9900.62     75.58 o 
   4  -1   2     4858.43     4648.63     52.53 o 
   5  -1   2      281.39      301.24     14.72 o 
   6  -1   2     1136.59     1121.12     33.99 o 
   7  -1   2     8913.54     9061.99    135.46 o 
   8  -1   2      304.42      286.82     18.93 o 
   9  -1   2      114.47      174.47     44.58 o 
  10  -1   2      107.93      169.49     39.46 o 
  11  -1   2      491.69      398.16     75.90 o 
 -11   0   2      168.90       96.42     37.36 o 
 -10   0   2       10.10       18.85     20.22 o 
  -9   0   2     1843.20     1925.53     58.68 o 
  -8   0   2      977.19      918.18     31.07 o 
  -7   0   2     1150.39      987.96     30.02 o 
  -6   0   2      191.94      213.04     35.09 o 
  -5   0   2      414.61      393.22     20.60 o 
  -4   0   2    31376.41    31711.46    253.23 o 
  -3   0   2     1312.25     1378.18     18.17 o 
  -2   0   2     1322.28     1284.75     17.30 o 
  -1   0   2     1939.27     1845.21     19.24 o 
   0   0   2     1126.78     1235.77     12.94 o 
   1   0   2    31761.33    32017.94    726.13 o 
   2   0   2     3207.41     3219.39     33.48 o 
   3   0   2      220.17      205.30      9.51 o 
   4   0   2     4869.37     4401.82     48.41 o 
   5   0   2      287.87      259.85     14.16 o 
   6   0   2     3197.49     3145.60     49.34 o 
   7   0   2     2633.87     2451.53     46.38 o 
   8   0   2     2140.08     1999.55     58.91 o 
   9   0   2     1541.01     1765.14    114.43 o 
  10   0   2      101.51       71.69     42.04 o 
  11   0   2      182.57      107.26     35.60 o 
 -11   1   2      526.61      331.27    103.52 o 
 -10   1   2      871.96      916.24     57.49 o 
  -9   1   2      153.22      193.84     42.07 o 
  -8   1   2        8.63        0.42     11.82 o 
  -7   1   2       63.16       72.97     15.83 o 
  -6   1   2     2570.07     2466.98     69.55 o 
  -5   1   2      499.08      513.62     28.31 o 
  -4   1   2     4556.49     4128.81     51.71 o 
  -3   1   2     1737.54     1821.76     21.75 o 
  -2   1   2    28973.39    28526.17    224.84 o 
  -1   1   2      157.79      184.08     11.54 o 
   0   1   2       15.46       17.75      7.75 o 
   2   1   2     5951.53     6240.68     47.36 o 
   3   1   2    22090.20    21636.87    278.53 o 
   4   1   2     1476.64     1404.85     29.20 o 
   5   1   2      215.59      243.26     40.41 o 
   6   1   2     8255.92     8182.70     86.64 o 
   7   1   2       17.34        8.28      6.23 o 
   8   1   2     1522.11     1566.79    127.87 o 
   9   1   2     2458.68     2558.40     66.69 o 
  10   1   2      321.91      173.19    122.95 o 
  11   1   2      201.48       95.03     58.04 o 
 -11   2   2       82.82       61.79     23.76 o 
 -10   2   2      580.22      633.61     47.81 o 
  -9   2   2      503.01      444.32     57.64 o 
  -8   2   2     1999.58     1897.22     46.57 o 
  -7   2   2      542.98      487.36     31.94 o 
  -6   2   2     1677.84     1691.77     61.40 o 
  -5   2   2    13678.60    14312.09    182.74 o 
  -4   2   2      676.66      600.58     30.05 o 
  -3   2   2     2115.40     2062.27     26.65 o 
  -2   2   2    12993.59    13005.72    107.85 o 
  -1   2   2     4683.78     4836.50     43.48 o 
   0   2   2     4287.38     4215.45     37.73 o 
   1   2   2     6986.05     7377.78     71.91 o 
   2   2   2     1056.70     1173.97     16.43 o 
   3   2   2    40953.35    41194.96    363.57 o 
   4   2   2      146.59      213.31     25.98 o 
   5   2   2      477.40      511.57     26.00 o 
   6   2   2     3079.99     3161.24     74.80 o 
   7   2   2     1585.10     1585.10     63.68 o 
   8   2   2     4212.66     4018.50    153.26 o 
   9   2   2        0.55       28.63     14.44 o 
  10   2   2       54.78       43.84     18.38 o 
  11   2   2       21.06       56.98     24.98 o 
 -10   3   2       32.69       43.73     19.39 o 
  -9   3   2      370.18      225.72     47.01 o 
  -8   3   2     1350.92     1444.16     63.97 o 
  -7   3   2      436.87      504.09     63.59 o 
  -6   3   2      402.07      389.95     52.77 o 
  -5   3   2     2103.10     2107.12     52.81 o 
  -4   3   2     4624.02     4549.05     75.27 o 
  -3   3   2    12164.71    11940.39    105.92 o 
  -2   3   2     5675.80     5576.98     52.60 o 
  -1   3   2     3885.68     4079.61     35.48 o 
   0   3   2    13728.26    13560.08    100.93 o 
   1   3   2     7331.32     7170.62     56.05 o 
   2   3   2    11204.37    11183.31     84.50 o 
   3   3   2     7047.54     6761.38     56.66 o 
   4   3   2      744.76      692.58     17.09 o 
   5   3   2      446.13      437.85     51.23 o 
   6   3   2      480.62      532.76     55.42 o 
   7   3   2      251.31      301.30     55.76 o 
   8   3   2     9197.20     9326.08    214.23 o 
   9   3   2      186.01      158.90     41.42 o 
  10   3   2       22.19       36.24     21.35 o 
  11   3   2        2.92       -4.33     17.54 o 
 -10   4   2      208.59      147.86     33.42 o 
  -9   4   2       66.22       86.43     28.80 o 
  -8   4   2      219.23      232.06     57.73 o 
  -7   4   2     1253.36     1277.87     66.41 o 
  -6   4   2      452.16      543.90     37.76 o 
  -5   4   2     1116.76     1065.45     54.34 o 
  -4   4   2       33.23       58.50     16.93 o 
  -3   4   2    10836.01    10500.52    136.03 o 
  -2   4   2      947.38      871.83     20.16 o 
  -1   4   2       22.59       38.76      8.13 o 
   0   4   2      358.94      360.57     10.67 o 
   1   4   2     5333.58     5393.26     53.33 o 
   2   4   2    35160.54    35524.27    291.25 o 
   3   4   2      527.87      503.74     17.92 o 
   4   4   2      783.64      585.83     18.40 o 
   5   4   2     2975.30     3200.18     47.75 o 
   6   4   2     4119.30     4092.34     94.66 o 
   7   4   2     5922.38     6197.96    139.58 o 
   8   4   2     1645.45     1652.04     95.47 o 
   9   4   2        5.46       21.87      9.85 o 
  10   4   2       10.72       16.39     28.45 o 
  11   4   2        7.97        9.87     14.17 o 
 -10   5   2      416.47      338.12     47.94 o 
  -9   5   2      383.03      334.41     69.11 o 
  -8   5   2      350.74      362.18     36.65 o 
  -7   5   2      634.60      618.54     36.37 o 
  -6   5   2     1410.51     1373.14     54.79 o 
  -5   5   2     5330.28     5389.41    102.69 o 
  -4   5   2     4118.16     4241.25     93.35 o 
  -3   5   2     1018.83      951.12     27.68 o 
  -2   5   2     2940.83     2807.06     49.53 o 
  -1   5   2      314.20      319.37     14.78 o 
   0   5   2     8737.69     8627.89    119.72 o 
   1   5   2       15.98       71.95      9.99 o 
   2   5   2     8276.08     8244.49     68.77 o 
   3   5   2     1220.81     1276.94     28.93 o 
   4   5   2     4822.26     4729.70     62.18 o 
   5   5   2      728.45      632.08     17.44 o 
   6   5   2       38.25       25.78      5.20 o 
   7   5   2     8944.87     9196.36    217.44 o 
   8   5   2      176.86      170.72     47.29 o 
   9   5   2      277.10      298.71     64.81 o 
  10   5   2       87.92       40.14     40.41 o 
  11   5   2      143.89      148.22     56.16 o 
  -9   6   2      146.80      144.60     30.33 o 
  -8   6   2       51.57       44.20     22.49 o 
  -7   6   2        1.30       16.75     21.50 o 
  -6   6   2      286.28      303.80     35.37 o 
  -5   6   2     2233.58     2139.03     76.36 o 
  -4   6   2     3368.36     3730.75    167.40 o 
  -3   6   2      414.14      386.74     24.65 o 
  -2   6   2     2514.07     2188.67     98.25 o 
  -1   6   2      305.99      265.73     27.79 o 
   0   6   2     9475.67     9225.57    131.40 o 
   1   6   2    17478.70    18283.53    257.61 o 
   2   6   2      510.58      579.97     25.98 o 
   3   6   2     1140.65     1025.45     20.62 o 
   4   6   2      190.62      156.45     14.83 o 
   5   6   2     4419.47     4263.19     64.92 o 
   6   6   2     1260.65     1281.03     65.08 o 
   7   6   2      687.40      606.19     41.61 o 
   8   6   2      158.99      143.08     38.88 o 
   9   6   2      973.10      886.73     53.92 o 
  10   6   2      262.09      312.95     73.60 o 
  -9   7   2       29.40       53.17     18.31 o 
  -8   7   2       71.34      102.68     22.48 o 
  -7   7   2        9.70       23.39     16.43 o 
  -6   7   2     2254.57     2416.68     65.07 o 
  -5   7   2       35.95       28.38     15.58 o 
  -4   7   2       77.98       80.96     19.91 o 
  -3   7   2       29.15        9.23     13.84 o 
  -2   7   2       86.98       98.67     18.98 o 
  -1   7   2     7290.32     7387.00    187.77 o 
   0   7   2     1642.68     1780.82     41.88 o 
   1   7   2     5309.19     5272.31     98.61 o 
   2   7   2      575.74      530.84     42.27 o 
   3   7   2     1838.30     1782.50     46.00 o 
   4   7   2      895.42      858.97     61.20 o 
   5   7   2     4584.80     4443.88     81.76 o 
   6   7   2     5305.03     5115.42    149.63 o 
   7   7   2       62.02       47.61     15.10 o 
   8   7   2      400.87      382.35     50.06 o 
   9   7   2     1094.12     1032.47    180.62 o 
  10   7   2      210.72      189.75     51.81 o 
  -8   8   2       20.84       35.10     10.43 o 
  -7   8   2       56.12       59.85     22.56 o 
  -6   8   2     2068.04     2180.87    124.26 o 
  -5   8   2     1122.77     1071.28     46.56 o 
  -4   8   2        5.77       23.53     32.47 o 
  -3   8   2     1197.77     1203.02     49.58 o 
  -2   8   2        9.82       16.05      8.89 o 
  -1   8   2     7279.07     7475.38    198.33 o 
   0   8   2     1175.38     1188.80     43.49 o 
   1   8   2       86.30      134.73     21.32 o 
   2   8   2       96.84       98.34     27.19 o 
   3   8   2     1197.09     1251.55     43.40 o 
   4   8   2     4740.27     4704.00     92.70 o 
   5   8   2      139.82      147.51     26.26 o 
   6   8   2      958.01     1006.02     55.07 o 
   7   8   2      891.78      788.93     53.00 o 
   8   8   2      825.37      910.25     66.24 o 
   9   8   2      442.16      435.09     96.56 o 
  -8   9   2       47.96       39.67     24.21 o 
  -7   9   2      368.25      422.24     69.70 o 
  -6   9   2       62.81       47.71     22.70 o 
  -5   9   2       25.35       24.54     15.01 o 
  -4   9   2      768.77      629.89     42.37 o 
  -3   9   2        1.49       23.39     13.28 o 
  -2   9   2     1053.21     1129.37     52.52 o 
  -1   9   2     3152.05     3149.04     63.41 o 
   0   9   2      879.68      874.45     44.95 o 
   1   9   2     1516.25     1592.17     64.04 o 
   2   9   2      779.52      715.66     37.79 o 
   3   9   2      515.37      577.74     50.80 o 
   4   9   2     3499.80     3671.86     85.28 o 
   5   9   2      273.07      299.04     39.51 o 
   6   9   2      932.10      844.14     30.62 o 
   7   9   2       27.99       41.35     30.61 o 
   8   9   2     1124.45     1024.14     66.66 o 
   9   9   2      307.67      303.75     66.51 o 
  -7  10   2      577.31      601.86     49.42 o 
  -6  10   2       61.59       56.13     14.15 o 
  -5  10   2      136.00      148.73     24.66 o 
  -4  10   2       46.78       41.28     15.44 o 
  -3  10   2        0.03       31.28     10.49 o 
  -2  10   2     3605.10     3760.94    110.94 o 
  -1  10   2       62.91       92.47     20.77 o 
   0  10   2      114.99      141.57     21.62 o 
   1  10   2     1519.77     1473.91     60.13 o 
   2  10   2      221.17      259.40     36.73 o 
   3  10   2     1055.09     1025.05     64.98 o 
   4  10   2      549.67      589.54     40.66 o 
   5  10   2      187.68      178.83     40.52 o 
   6  10   2     1490.33     1400.66     73.58 o 
   7  10   2      320.23      334.45     63.92 o 
   8  10   2      321.60      255.89     69.19 o 
  -6  11   2       47.43       54.78     17.82 o 
  -5  11   2      199.78      272.63     96.92 o 
  -4  11   2       35.46       30.07     13.21 o 
  -3  11   2        9.48       40.15     19.43 o 
  -2  11   2     1028.59     1031.76     51.18 o 
  -1  11   2      660.01      559.14     34.44 o 
   0  11   2     1965.86     2188.31     64.88 o 
   1  11   2       47.98       46.30     17.57 o 
   2  11   2      113.66      114.23     24.54 o 
   3  11   2     1949.20     1810.12     85.14 o 
   4  11   2        3.05       24.29     16.52 o 
   5  11   2      562.88      520.83     75.81 o 
   6  11   2      551.47      441.07     48.54 o 
   7  11   2      550.15      493.58    111.39 o 
  -4  12   2       39.26       25.98     17.93 o 
  -3  12   2      263.10      217.71     40.95 o 
  -2  12   2       72.59       38.83     14.81 o 
  -1  12   2       26.39       30.29     15.06 o 
   0  12   2     1303.99     1381.00     60.80 o 
   1  12   2        7.52       19.24     20.48 o 
   2  12   2       81.40       50.29     25.64 o 
   3  12   2      280.78      262.61     48.41 o 
   4  12   2      125.94      143.72     31.03 o 
   5  12   2     1631.61     1773.61     82.21 o 
   6  12   2       28.80       34.52     18.57 o 
  -3  13   2      123.58      114.21     29.42 o 
  -2  13   2      224.54      126.23     36.73 o 
  -1  13   2      434.47      434.16     65.96 o 
   0  13   2      315.11      230.04     44.80 o 
   1  13   2       31.93       49.06     16.52 o 
   2  13   2       29.48       34.82     16.25 o 
   3  13   2        8.38       18.19     17.43 o 
   4  13   2      188.54      151.24     35.53 o 
  -3 -13   3      518.23      631.18    168.66 o 
  -2 -13   3      163.60      138.25     37.16 o 
  -1 -13   3       21.60       21.93     15.69 o 
   0 -13   3      220.94      142.71     27.77 o 
   1 -13   3       17.12       41.18     18.69 o 
   2 -13   3      855.87      931.16     44.08 o 
  -5 -12   3      366.49      557.53    103.61 o 
  -4 -12   3     1015.63      985.85     63.07 o 
  -3 -12   3       29.18      103.37     26.70 o 
  -2 -12   3      257.25      218.69     46.96 o 
  -1 -12   3        5.18       21.71     17.12 o 
   0 -12   3     1264.83     1135.85     51.94 o 
   1 -12   3      583.47      578.09     77.50 o 
   2 -12   3      130.87      158.37     24.62 o 
   3 -12   3       37.74       38.56     16.67 o 
   4 -12   3      193.78       83.92     26.46 o 
  -6 -11   3      907.11      759.22    109.41 o 
  -5 -11   3       39.38       47.33     21.03 o 
  -4 -11   3      138.69      143.62     28.63 o 
  -3 -11   3        6.43       12.51     12.54 o 
  -2 -11   3      832.15      824.71     39.60 o 
  -1 -11   3      633.36      704.72     44.13 o 
   0 -11   3      425.46      447.91     51.42 o 
   1 -11   3     1693.01     1754.94     81.55 o 
   2 -11   3      152.98      145.22     25.20 o 
   3 -11   3      284.78      250.97     40.41 o 
   4 -11   3      406.60      453.45     40.23 o 
   5 -11   3      247.73      259.54     45.35 o 
   6 -11   3      477.59      389.73     75.43 o 
  -7 -10   3       88.23       62.51     17.95 o 
  -6 -10   3     1204.92     1292.80     73.24 o 
  -5 -10   3     1020.13     1012.74     56.13 o 
  -4 -10   3        9.08       30.56      9.05 o 
  -3 -10   3      162.04      125.39     34.85 o 
  -2 -10   3      629.36      628.38     48.11 o 
  -1 -10   3     3032.01     2969.88    105.51 o 
   0 -10   3       78.33       57.09     21.51 o 
   1 -10   3       35.06       42.87     14.15 o 
   2 -10   3       36.93       46.62     17.23 o 
   3 -10   3     1136.44     1139.16     46.97 o 
   4 -10   3     1302.49     1376.98     65.60 o 
   5 -10   3       26.94       32.17     14.53 o 
   6 -10   3      303.82      264.51     63.01 o 
   7 -10   3      234.87      200.79     47.04 o 
  -8  -9   3        3.48        2.09     10.28 o 
  -7  -9   3     1972.56     1988.27     56.39 o 
  -6  -9   3      622.86      660.96     71.33 o 
  -5  -9   3      208.19      144.87     46.81 o 
  -4  -9   3     1059.11     1199.17     41.98 o 
  -3  -9   3      221.37      195.67     28.86 o 
  -2  -9   3      629.80      610.44     37.96 o 
  -1  -9   3     4861.56     5024.45    110.76 o 
   0  -9   3     1237.01     1242.20     58.40 o 
   1  -9   3     1541.26     1473.32     63.22 o 
   2  -9   3      556.05      483.71     46.45 o 
   3  -9   3      945.62      929.09     50.21 o 
   4  -9   3     1614.35     1709.29     56.81 o 
   5  -9   3      123.24      139.04     47.32 o 
   6  -9   3      138.81       90.98     22.55 o 
   7  -9   3       17.82       32.01     13.96 o 
   8  -9   3      468.32      475.42     69.04 o 
  -9  -8   3       41.92       18.82     19.81 o 
  -8  -8   3       40.85       17.38     13.72 o 
  -7  -8   3     1617.39     1693.01     75.36 o 
  -6  -8   3      219.11      204.24     37.84 o 
  -5  -8   3     1265.03     1312.25     57.85 o 
  -4  -8   3      255.78      343.31     50.48 o 
  -3  -8   3      539.24      558.25     35.35 o 
  -2  -8   3     4323.68     4403.49    124.42 o 
  -1  -8   3      757.54      771.34     44.80 o 
   0  -8   3        0.19       26.39     15.63 o 
   1  -8   3     4233.43     4072.72    105.22 o 
   2  -8   3     2479.93     2546.99     86.57 o 
   3  -8   3      857.13      860.09     41.34 o 
   4  -8   3      289.63      385.34     47.04 o 
   5  -8   3      368.47      375.93     65.25 o 
   6  -8   3     1867.08     2076.16    136.03 o 
   7  -8   3      185.83      213.36     30.42 o 
   8  -8   3      414.44      433.14     49.25 o 
  -9  -7   3        0.80       15.81     13.93 o 
  -8  -7   3      110.45       70.93     20.46 o 
  -7  -7   3      863.96      866.59     38.21 o 
  -6  -7   3      263.12      274.57     42.37 o 
  -5  -7   3     4209.82     4496.15     99.48 o 
  -4  -7   3       37.78       51.50     17.04 o 
  -3  -7   3      526.03      427.29     23.96 o 
  -2  -7   3     4437.16     4272.91     65.96 o 
  -1  -7   3     1642.77     1640.82     37.01 o 
   0  -7   3     5394.67     5298.57     79.00 o 
   1  -7   3      420.52      456.88     34.27 o 
   2  -7   3      930.29     1025.47     32.78 o 
   3  -7   3     2924.66     2746.70     62.94 o 
   4  -7   3       52.15       47.90     15.54 o 
   5  -7   3     1541.24     1512.84     72.00 o 
   6  -7   3     1884.11     2180.66    103.24 o 
   7  -7   3     1405.34     1439.25     72.31 o 
   8  -7   3       74.41       18.52     16.11 o 
   9  -7   3        2.88       12.18     12.61 o 
 -10  -6   3      181.43      126.49     48.88 o 
  -9  -6   3       91.29       49.43     22.48 o 
  -8  -6   3     1362.17     1272.00     58.80 o 
  -7  -6   3       50.03       30.13     10.30 o 
  -6  -6   3      836.29      831.18     28.45 o 
  -5  -6   3     2747.92     2675.93     63.41 o 
  -4  -6   3        8.89       20.31      6.26 o 
  -3  -6   3      828.71      874.93     31.09 o 
  -2  -6   3     1229.30     1124.01     28.79 o 
  -1  -6   3       42.66       51.38     16.14 o 
   0  -6   3    18179.20    18456.45    125.23 o 
   1  -6   3      580.28      565.06     22.98 o 
   2  -6   3       28.45       72.46     15.07 o 
   3  -6   3     2056.43     2047.90     52.95 o 
   4  -6   3      207.48      284.53     34.85 o 
   5  -6   3     9113.59     9502.05    218.91 o 
   6  -6   3       59.30       41.44     15.32 o 
   7  -6   3      972.91      981.33     41.95 o 
   8  -6   3       27.38       12.65     14.87 o 
   9  -6   3        0.35        8.41     13.35 o 
 -10  -5   3        6.23       23.08     13.81 o 
  -9  -5   3        0.82       23.88     21.17 o 
  -8  -5   3      624.05      677.94     77.75 o 
  -7  -5   3     1654.97     1662.83     51.03 o 
  -6  -5   3     6976.48     7185.42    213.05 o 
  -5  -5   3      284.04      343.04     54.18 o 
  -4  -5   3     1009.53     1067.14     38.47 o 
  -3  -5   3     1251.90     1123.08     30.79 o 
  -2  -5   3     2206.79     2322.89     38.89 o 
  -1  -5   3    10673.98    10875.79    121.98 o 
   0  -5   3    11394.52    11527.72    118.58 o 
   1  -5   3      781.64      827.77     23.54 o 
   2  -5   3      108.68      161.63     19.73 o 
   3  -5   3       98.95       66.35     15.77 o 
   4  -5   3      266.56      179.81     30.27 o 
   5  -5   3     7446.78     7798.68    322.81 o 
   6  -5   3      700.94      666.05     38.61 o 
   7  -5   3      417.63      452.98     55.80 o 
   8  -5   3        0.48       21.27     10.03 o 
   9  -5   3       47.26       50.65     17.74 o 
  10  -5   3      933.27     1125.06    125.68 o 
 -10  -4   3      144.57      139.33     45.19 o 
  -9  -4   3       25.30       10.15      9.46 o 
  -8  -4   3      191.60      189.61     32.28 o 
  -7  -4   3        7.81       14.75     12.72 o 
  -6  -4   3     6018.99     6306.77    120.68 o 
  -5  -4   3        5.47       25.74      8.59 o 
  -4  -4   3       26.50       17.06      6.15 o 
  -3  -4   3      489.17      428.58     16.37 o 
  -2  -4   3     2644.39     2754.64     35.38 o 
  -1  -4   3    28881.77    27949.17    327.03 o 
   0  -4   3       85.71       78.08     11.54 o 
   1  -4   3     2428.21     2523.79     35.35 o 
   2  -4   3       14.23       25.72     11.24 o 
   3  -4   3      179.96      143.34     29.34 o 
   4  -4   3    17513.18    18199.86    280.49 o 
   5  -4   3      808.33      722.34     36.03 o 
   6  -4   3      482.68      493.70     61.72 o 
   7  -4   3      540.23      565.07     30.03 o 
   8  -4   3       50.69       35.00     17.70 o 
   9  -4   3      892.65      818.20     63.33 o 
  10  -4   3      367.00      354.50     81.23 o 
 -10  -3   3       12.26       10.75     12.50 o 
  -9  -3   3      215.82      225.89     38.71 o 
  -8  -3   3     1053.01      980.74     44.95 o 
  -7  -3   3     1849.37     1980.35     75.05 o 
  -6  -3   3      805.66      785.56    105.78 o 
  -5  -3   3     2336.62     2360.69     51.28 o 
  -4  -3   3      122.83      155.39     22.56 o 
  -3  -3   3     4862.06     4941.20    150.98 o 
  -2  -3   3     6835.08     7208.30     56.26 o 
  -1  -3   3    13302.15    12881.28    112.63 o 
   0  -3   3     2145.61     2222.51     25.77 o 
   1  -3   3     4771.08     4632.36     48.92 o 
   2  -3   3      733.14      687.73     16.39 o 
   3  -3   3     1145.84     1211.88     23.34 o 
   4  -3   3    24433.63    24169.79    506.34 o 
   5  -3   3     1863.47     2005.33     63.48 o 
   6  -3   3     2525.08     2582.68     60.80 o 
   7  -3   3     1408.66     1513.44     77.61 o 
   8  -3   3       17.65        6.91     10.15 o 
   9  -3   3     2055.71     2009.79    139.12 o 
  10  -3   3        0.19       18.94     22.79 o 
  11  -3   3       27.61       64.12     23.39 o 
 -11  -2   3       12.04       33.74     11.57 o 
 -10  -2   3       20.14       38.80     18.58 o 
  -9  -2   3      345.06      274.36     47.34 o 
  -8  -2   3      667.06      692.17     50.59 o 
  -7  -2   3     5080.45     5283.33    135.32 o 
  -6  -2   3      600.18      601.04     40.32 o 
  -5  -2   3     1474.10     1429.49     40.31 o 
  -4  -2   3      100.54      100.66     16.03 o 
  -3  -2   3    18197.88    18395.63    236.07 o 
  -2  -2   3    21765.00    22019.13    216.91 o 
  -1  -2   3     3070.78     3002.21     37.58 o 
   0  -2   3    15350.97    16872.14    158.21 o 
   1  -2   3     3092.36     2946.58     37.76 o 
   2  -2   3     5419.75     5181.36     43.92 o 
   3  -2   3     4613.40     4482.97     49.87 o 
   4  -2   3     3770.44     3693.65     55.62 o 
   5  -2   3      833.81      944.69     17.40 o 
   6  -2   3     8139.37     8143.25    147.42 o 
   7  -2   3      253.13      261.30     27.31 o 
   8  -2   3      412.04      384.10     63.86 o 
   9  -2   3     1409.27     1540.23     67.34 o 
  10  -2   3      326.30      240.95     57.97 o 
  11  -2   3      240.75      258.56     62.31 o 
 -11  -1   3        0.59       42.54     16.43 o 
 -10  -1   3       14.12       23.61     17.88 o 
  -9  -1   3     1966.54     2062.93    121.26 o 
  -8  -1   3       36.06       37.55     17.43 o 
  -7  -1   3      645.39      776.82     41.52 o 
  -6  -1   3       41.07       52.32     14.88 o 
  -5  -1   3     2566.10     2508.28     56.79 o 
  -4  -1   3     3233.94     3107.76     47.52 o 
  -3  -1   3      269.13      244.27     13.68 o 
  -2  -1   3    10997.43    10593.33     80.82 o 
  -1  -1   3    19949.43    21379.89    230.73 o 
   0  -1   3     3014.34     2711.42     27.67 o 
   1  -1   3     2336.61     2125.92     23.67 o 
   2  -1   3    13727.65    13859.34    102.89 o 
   3  -1   3    13487.32    13151.42     94.56 o 
   4  -1   3      609.36      533.17     14.74 o 
   5  -1   3     6525.38     6437.41     92.54 o 
   6  -1   3     3267.21     3271.62     60.36 o 
   7  -1   3       92.88      104.67     13.80 o 
   8  -1   3      887.66      906.51     54.23 o 
   9  -1   3        0.19       21.46     19.58 o 
  10  -1   3       17.49       18.17     12.33 o 
  11  -1   3     1064.32     1224.85     91.19 o 
 -11   0   3        2.82       33.14     20.85 o 
 -10   0   3       59.11       58.77     18.37 o 
  -9   0   3      840.63      874.59     66.73 o 
  -8   0   3      949.12     1014.88     54.12 o 
  -7   0   3      494.38      456.07     33.83 o 
  -6   0   3      337.33      389.83     21.32 o 
  -5   0   3      153.98      128.27     28.06 o 
  -4   0   3    17744.51    17688.56    297.44 o 
  -3   0   3     5846.73     6154.01     56.28 o 
  -2   0   3     1362.91     1430.16     19.21 o 
  -1   0   3     4515.06     4947.18     39.62 o 
   0   0   3    43065.42    42776.75    745.14 o 
   1   0   3    10867.06    11336.28     83.81 o 
   2   0   3       99.37      151.59     11.50 o 
   3   0   3     5492.12     5745.96     51.50 o 
   4   0   3     6260.62     6471.47     68.80 o 
   5   0   3    16982.83    17222.76    261.54 o 
   6   0   3     1095.39      978.35     21.89 o 
   7   0   3        2.46        6.10     14.62 o 
   8   0   3      607.09      510.40     19.88 o 
   9   0   3      615.48      542.81     69.24 o 
  10   0   3     1088.76     1098.39     92.00 o 
  11   0   3      314.65      248.15     65.00 o 
 -10   1   3      847.75      894.29     45.79 o 
  -9   1   3        1.19       11.92     11.85 o 
  -8   1   3      273.16      311.53     50.33 o 
  -7   1   3      869.18      762.31     39.95 o 
  -6   1   3      440.32      426.88     30.90 o 
  -5   1   3     2482.29     2360.64     67.75 o 
  -4   1   3     7532.65     7681.72     99.77 o 
  -3   1   3    13092.37    13821.24    101.72 o 
  -2   1   3    18597.55    18997.82    139.82 o 
  -1   1   3     6873.42     6692.68     51.82 o 
   0   1   3     1621.26     1384.83     37.94 o 
   1   1   3    24412.67    25136.96    225.35 o 
   2   1   3     8550.90     9022.23     67.72 o 
   3   1   3     5026.49     4893.61     43.01 o 
   4   1   3        4.41        0.67      3.89 o 
   5   1   3    13662.81    14412.64    211.32 o 
   6   1   3      808.72      741.95     77.61 o 
   7   1   3      220.57      201.31     54.21 o 
   8   1   3     1309.42     1268.80     56.96 o 
   9   1   3      185.01      161.67     51.65 o 
  10   1   3     2530.29     2738.94     95.46 o 
  11   1   3       64.33       80.35     25.04 o 
 -10   2   3      985.53      980.46     43.92 o 
  -9   2   3      265.02      295.87     45.13 o 
  -8   2   3      946.88      965.50     41.12 o 
  -7   2   3      141.17      177.64     28.72 o 
  -6   2   3      291.04      333.32     48.97 o 
  -5   2   3     6909.56     7304.66    109.39 o 
  -4   2   3       72.55       87.40     15.88 o 
  -3   2   3      362.35      338.76     18.23 o 
  -2   2   3     7419.04     7394.93     55.19 o 
  -1   2   3     6066.15     5622.39     46.35 o 
   0   2   3     5524.52     5272.92     46.57 o 
   1   2   3     8552.60     8933.74     69.09 o 
   2   2   3     1595.28     1687.37     18.98 o 
   3   2   3    26067.02    26265.53    322.92 o 
   4   2   3     8536.88     8275.11    115.92 o 
   5   2   3     1805.38     1827.74     54.08 o 
   6   2   3     1293.44     1140.79     45.48 o 
   7   2   3      125.37      157.11     47.09 o 
   8   2   3     1448.59     1383.87     92.61 o 
   9   2   3      834.95      914.11     68.42 o 
  10   2   3      853.13      859.28     80.92 o 
  11   2   3        0.11        2.64     54.22 o 
 -10   3   3        6.90       30.74     14.35 o 
  -9   3   3      160.00      169.02     36.30 o 
  -8   3   3     1067.40     1014.12     48.34 o 
  -7   3   3      197.29      254.96     45.22 o 
  -6   3   3      175.44      258.09     38.55 o 
  -5   3   3     2294.01     2264.71     63.19 o 
  -4   3   3     3984.61     4044.31    155.32 o 
  -3   3   3    17744.25    17761.08    178.29 o 
  -2   3   3      325.26      352.63     14.67 o 
  -1   3   3     1220.88     1138.73     19.45 o 
   0   3   3     6672.99     6698.43     52.58 o 
   1   3   3      484.38      517.61     10.33 o 
   2   3   3     6505.58     6311.32     55.20 o 
   3   3   3     4335.16     4256.90     67.04 o 
   4   3   3     7426.58     7639.08     92.06 o 
   5   3   3      518.19      577.51     50.04 o 
   6   3   3     1636.23     1539.95    146.47 o 
   7   3   3      935.53      981.66     49.16 o 
   8   3   3     1910.37     2023.81    132.06 o 
   9   3   3     1609.54     1843.80    146.58 o 
  10   3   3       13.18       26.19     16.54 o 
  11   3   3       54.67       74.81     23.43 o 
 -10   4   3      264.79      234.87     44.95 o 
  -9   4   3      251.24      264.41     31.74 o 
  -8   4   3      504.51      429.51     41.45 o 
  -7   4   3       76.45       63.67     23.42 o 
  -6   4   3      826.08     1002.43     55.82 o 
  -5   4   3       16.13       18.13     27.36 o 
  -4   4   3       47.40       49.31     12.94 o 
  -3   4   3    19474.03    20244.08    234.29 o 
  -2   4   3     5309.68     5419.59     62.33 o 
  -1   4   3        0.30       11.68      9.55 o 
   0   4   3     8446.41     8433.45     81.44 o 
   1   4   3        5.47       16.00      6.13 o 
   2   4   3    27327.24    27163.54    211.09 o 
   3   4   3     2840.92     2935.01     39.47 o 
   4   4   3      601.60      643.55     22.12 o 
   5   4   3       39.53       27.18     11.89 o 
   6   4   3      603.87      583.66     40.74 o 
   7   4   3     6356.68     6537.24    240.69 o 
   8   4   3       10.59       13.01     14.24 o 
   9   4   3      339.19      297.41     71.11 o 
  10   4   3       15.86       36.73     13.21 o 
  11   4   3      179.11      176.39     57.73 o 
 -10   5   3      227.13      110.84     30.49 o 
  -9   5   3     1041.47      916.85     84.83 o 
  -8   5   3       31.11       29.76     15.89 o 
  -7   5   3        0.92       27.53     12.20 o 
  -6   5   3     1310.66     1384.21     81.89 o 
  -5   5   3      992.15      923.00     43.74 o 
  -4   5   3     6693.59     6684.54    114.71 o 
  -3   5   3     1097.59     1057.07     64.44 o 
  -2   5   3      616.35      604.67     29.62 o 
  -1   5   3      305.13      397.81     17.95 o 
   0   5   3     1976.17     2177.48     33.27 o 
   1   5   3     3906.16     3588.51     46.07 o 
   2   5   3    23072.37    24276.74    205.83 o 
   3   5   3     3951.27     3873.37     50.65 o 
   4   5   3      553.14      421.36     15.64 o 
   5   5   3      351.08      357.07     25.25 o 
   6   5   3     1167.77     1161.89     54.81 o 
   7   5   3     4129.49     4211.10    139.51 o 
   8   5   3     1095.26     1176.95     60.83 o 
   9   5   3      218.39      196.62     47.97 o 
  10   5   3        1.48       32.27     24.98 o 
  11   5   3      115.06       90.52     23.79 o 
  -9   6   3      433.52      340.64     77.75 o 
  -8   6   3       33.46       34.81     16.79 o 
  -7   6   3        3.74       20.81     13.17 o 
  -6   6   3      298.23      287.77     37.91 o 
  -5   6   3      556.18      558.79     47.36 o 
  -4   6   3     9198.77     9503.37    208.33 o 
  -3   6   3       50.74       75.16     15.75 o 
  -2   6   3      262.61      258.29     42.33 o 
  -1   6   3      995.80     1012.44     23.83 o 
   0   6   3      931.13      912.12     27.99 o 
   1   6   3    17898.41    17627.23    196.21 o 
   2   6   3       74.21       87.84     11.73 o 
   3   6   3       24.05       34.40     12.09 o 
   4   6   3      917.92      870.76     29.58 o 
   5   6   3        6.96       24.14     10.68 o 
   6   6   3     2708.64     2812.01    101.46 o 
   7   6   3     1120.66      927.22     89.48 o 
   8   6   3       60.33       85.35     28.91 o 
   9   6   3      652.08      615.31    112.49 o 
  10   6   3       87.63       75.15     29.41 o 
  -9   7   3       10.64       21.34     12.25 o 
  -8   7   3       27.78       57.15     16.96 o 
  -7   7   3       65.18       41.70     15.64 o 
  -6   7   3      591.60      608.52     45.40 o 
  -5   7   3      994.12     1080.67     84.13 o 
  -4   7   3      729.35      711.00     44.44 o 
  -3   7   3      358.88      430.86     44.08 o 
  -2   7   3     2826.97     2912.96     97.94 o 
  -1   7   3      504.03      586.04     35.18 o 
   0   7   3      212.39      221.34     26.45 o 
   1   7   3    10254.33    10402.50    144.74 o 
   2   7   3     1621.66     1599.36     41.34 o 
   3   7   3     2369.63     2374.16     66.53 o 
   4   7   3       70.26       71.08     20.52 o 
   5   7   3       66.32       47.37     13.06 o 
   6   7   3     5988.79     5894.58    132.98 o 
   7   7   3       12.89       19.56     20.28 o 
   8   7   3      810.23      690.82     81.54 o 
   9   7   3       69.02       39.81     17.90 o 
  10   7   3      119.78       90.53     46.95 o 
  -8   8   3       29.94       24.25     17.07 o 
  -7   8   3      100.78      120.69     37.60 o 
  -6   8   3      530.05      495.87     88.49 o 
  -5   8   3     3635.66     3849.33     87.75 o 
  -4   8   3       99.07      108.58     22.64 o 
  -3   8   3      309.25      325.24     37.15 o 
  -2   8   3      722.05      786.89     39.23 o 
  -1   8   3      849.88      854.61     38.74 o 
   0   8   3     3163.91     3060.58     71.36 o 
   1   8   3      130.85      108.84     17.57 o 
   2   8   3      125.91      142.51     25.30 o 
   3   8   3     6898.12     7254.24    136.24 o 
   4   8   3      464.66      489.77     35.29 o 
   5   8   3      826.38      897.87     34.76 o 
   6   8   3      659.86      659.05     30.49 o 
   7   8   3      264.40      225.30     48.35 o 
   8   8   3     2068.64     1994.41     80.39 o 
   9   8   3        0.10       21.93     17.93 o 
  -7   9   3      468.41      412.94     98.13 o 
  -6   9   3        3.12       36.50     12.88 o 
  -5   9   3      350.84      344.26     51.77 o 
  -4   9   3      637.47      648.25     40.48 o 
  -3   9   3      977.28      926.28     39.50 o 
  -2   9   3     1314.11     1351.08     87.62 o 
  -1   9   3      433.40      424.64     45.62 o 
   0   9   3     4539.11     4615.48    113.57 o 
   1   9   3     1108.47     1121.17     58.85 o 
   2   9   3     1887.71     1894.06     81.26 o 
   3   9   3     1007.85     1051.83     33.89 o 
   4   9   3       12.59       29.62     12.47 o 
   5   9   3     1573.16     1538.99     70.00 o 
   6   9   3       69.19       65.33     15.53 o 
   7   9   3      429.98      462.69     48.77 o 
   8   9   3      895.11      768.83     63.74 o 
   9   9   3        0.02       27.05     14.84 o 
  -7  10   3      273.97      163.83     51.72 o 
  -6  10   3      283.37      281.56     59.97 o 
  -5  10   3       85.22       64.23     19.19 o 
  -4  10   3       23.89       36.00     14.14 o 
  -3  10   3      568.55      599.47     42.66 o 
  -2  10   3      725.62      687.01     44.12 o 
  -1  10   3      363.37      309.98     36.41 o 
   0  10   3       14.24       29.35     12.94 o 
   1  10   3      700.34      718.32     34.28 o 
   2  10   3     2785.74     2909.13    119.89 o 
   3  10   3      527.04      539.61     41.04 o 
   4  10   3       90.63       74.56     20.46 o 
   5  10   3      215.06      194.37     33.03 o 
   6  10   3      427.84      465.99     57.02 o 
   7  10   3     1760.66     1732.71     70.27 o 
   8  10   3      144.68      132.39     32.26 o 
  -5  11   3      288.36      308.58     62.67 o 
  -4  11   3      343.49      262.03     62.79 o 
  -3  11   3      188.96      134.38     28.73 o 
  -2  11   3      207.91      164.66     47.99 o 
  -1  11   3      225.40      166.97     30.99 o 
   0  11   3     1058.12     1111.28     41.08 o 
   1  11   3      818.09      781.76     70.41 o 
   2  11   3     1456.86     1486.79     63.80 o 
   3  11   3      352.02      406.53     54.96 o 
   4  11   3       87.43       73.48     22.02 o 
   5  11   3      204.81      197.05     38.44 o 
   6  11   3        1.78        5.35     19.89 o 
   7  11   3     1348.38     1389.07     57.01 o 
  -4  12   3      179.27      184.00     45.99 o 
  -3  12   3      158.72      101.51     33.36 o 
  -2  12   3        0.96       13.23     13.69 o 
  -1  12   3       30.53       39.91     16.11 o 
   0  12   3      848.68      868.83     56.49 o 
   1  12   3      973.54     1041.90     50.15 o 
   2  12   3       36.24       32.48     15.12 o 
   3  12   3       99.22       97.27     20.95 o 
   4  12   3       28.03       34.21     10.67 o 
   5  12   3      916.64      946.89     45.86 o 
   6  12   3      483.25      607.57     93.06 o 
  -2  13   3       63.44       57.67     16.52 o 
  -1  13   3      734.80      777.12     50.05 o 
   0  13   3        9.13       33.92     10.14 o 
   1  13   3      504.39      448.08     53.09 o 
   2  13   3       10.43       17.27      9.14 o 
   3  13   3        7.52        8.14     11.37 o 
   4  13   3      231.02      184.09     44.40 o 
  -2 -13   4        5.61       27.34     14.14 o 
  -1 -13   4       22.60       42.05     22.81 o 
   0 -13   4       20.23       31.89     14.36 o 
   1 -13   4      185.14      163.93     39.85 o 
  -4 -12   4     1396.74     1323.13    126.30 o 
  -3 -12   4       72.10       29.74     20.90 o 
  -2 -12   4        5.29        8.75     11.60 o 
  -1 -12   4       34.50       42.11     23.62 o 
   0 -12   4        0.21       13.86      8.83 o 
   1 -12   4     1286.37     1403.29     49.83 o 
   2 -12   4      228.81      174.79     36.81 o 
   3 -12   4       25.75       39.31     20.29 o 
   4 -12   4      197.24      145.57     37.28 o 
  -6 -11   4       59.44       35.91     31.11 o 
  -5 -11   4       96.03       59.20     50.91 o 
  -4 -11   4      864.33      952.16     66.60 o 
  -3 -11   4       15.56       41.56     15.40 o 
  -2 -11   4     1031.16     1185.63     66.44 o 
  -1 -11   4       29.71       38.32     15.68 o 
   0 -11   4      201.93      178.37     32.72 o 
   1 -11   4     1842.20     2038.83    115.28 o 
   2 -11   4      114.20       89.85     29.26 o 
   3 -11   4      243.81      229.46     50.31 o 
   4 -11   4       33.41       47.56     17.81 o 
   5 -11   4      127.50      107.71     24.47 o 
  -7 -10   4       94.65       78.36     27.62 o 
  -6 -10   4      281.90      229.48     60.02 o 
  -5 -10   4     1840.48     1868.35    111.30 o 
  -4 -10   4       35.18       37.32     12.47 o 
  -3 -10   4      481.45      484.16     24.61 o 
  -2 -10   4      657.38      717.02     31.53 o 
  -1 -10   4       66.59      108.09     26.78 o 
   0 -10   4      657.08      651.51     42.22 o 
   1 -10   4      446.10      413.74     29.06 o 
   2 -10   4       16.66       16.73     12.53 o 
   3 -10   4     3197.95     3515.28    196.40 o 
   4 -10   4        1.96       14.45     12.06 o 
   5 -10   4      177.52      115.07     25.22 o 
   6 -10   4      120.06      114.28     22.19 o 
  -8  -9   4      423.50      307.66     98.83 o 
  -7  -9   4      321.97      351.88     76.97 o 
  -6  -9   4       25.25       36.50     14.00 o 
  -5  -9   4      871.54      925.18     33.50 o 
  -4  -9   4      958.92      997.78     31.36 o 
  -3  -9   4     2754.93     2811.27     94.03 o 
  -2  -9   4      521.41      528.17     54.48 o 
  -1  -9   4      285.12      289.18     43.49 o 
   0  -9   4     2882.20     2891.53     83.98 o 
   1  -9   4      436.82      435.83     36.10 o 
   2  -9   4      735.73      776.13     37.40 o 
   3  -9   4     1295.61     1356.12     65.15 o 
   4  -9   4      131.01      101.04     22.96 o 
   5  -9   4      146.01      127.47     27.06 o 
   6  -9   4       15.62       10.69     15.57 o 
   7  -9   4      201.97      140.86     38.27 o 
  -8  -8   4      199.83      195.11     43.33 o 
  -7  -8   4      425.35      415.43     25.94 o 
  -6  -8   4      402.45      384.74     28.51 o 
  -5  -8   4        6.59       21.40      9.86 o 
  -4  -8   4        7.82       20.23     11.37 o 
  -3  -8   4     3798.26     3656.61    189.25 o 
  -2  -8   4      956.42      934.43     42.59 o 
  -1  -8   4       39.05       30.93      9.87 o 
   0  -8   4      374.39      359.95     42.59 o 
   1  -8   4      789.80      747.66     37.59 o 
   2  -8   4     7659.25     7820.96    211.96 o 
   3  -8   4      694.79      729.64     76.09 o 
   4  -8   4       11.73       21.07     10.12 o 
   5  -8   4      216.52      192.56     30.56 o 
   7  -8   4     1211.78     1136.40     53.27 o 
   8  -8   4      199.35      173.72     40.36 o 
  -9  -7   4      111.82      143.43     58.41 o 
  -8  -7   4      281.54      197.08     40.84 o 
  -7  -7   4      591.01      625.74     32.89 o 
  -6  -7   4      525.44      557.43     42.86 o 
  -5  -7   4     1719.91     1757.57     61.75 o 
  -4  -7   4     3397.02     3491.12     69.06 o 
  -3  -7   4     1204.60     1154.79     23.15 o 
  -2  -7   4     1193.98     1188.58     28.24 o 
  -1  -7   4      860.40      875.03     33.88 o 
   0  -7   4     1137.43     1122.78     33.96 o 
   1  -7   4      708.94      733.29     33.15 o 
   2  -7   4     5245.16     5164.52    101.71 o 
   3  -7   4       77.22       78.13     17.63 o 
   4  -7   4      275.21      245.06     39.68 o 
   5  -7   4      284.49      271.57     39.45 o 
   6  -7   4        0.57       18.59     13.29 o 
   7  -7   4     2540.92     2627.73    122.24 o 
   8  -7   4        0.42       45.82     17.60 o 
   9  -7   4       12.50       20.74     11.88 o 
  -9  -6   4      207.01      157.84     28.40 o 
  -8  -6   4      808.40      789.87     35.23 o 
  -7  -6   4       85.68       46.05     16.78 o 
  -6  -6   4      335.40      304.14     49.47 o 
  -5  -6   4     2549.53     2755.54    169.29 o 
  -4  -6   4     5281.98     5234.88     88.38 o 
  -3  -6   4      117.51      103.60     20.21 o 
  -2  -6   4     2731.65     2559.73     59.68 o 
  -1  -6   4       22.80       39.32     11.47 o 
   0  -6   4    10281.90    10616.99    115.72 o 
   1  -6   4     8595.28     8295.58    100.79 o 
   2  -6   4     1545.31     1554.97     43.30 o 
   3  -6   4      960.79      956.59     33.35 o 
   4  -6   4      268.27      267.52     35.93 o 
   5  -6   4      704.33      723.21     85.25 o 
   6  -6   4     1955.29     1898.50     54.19 o 
   7  -6   4      219.63      255.35     31.29 o 
   8  -6   4        5.61       33.87     13.90 o 
   9  -6   4      266.70      186.61     47.03 o 
 -10  -5   4      108.50      142.85     56.34 o 
  -9  -5   4       52.04       63.43     18.08 o 
  -8  -5   4      518.41      548.24     63.94 o 
  -7  -5   4      370.46      308.87     39.16 o 
  -6  -5   4     4211.93     4367.04    115.95 o 
  -5  -5   4      240.05      243.89     39.91 o 
  -4  -5   4     1709.10     1640.56     51.64 o 
  -3  -5   4      831.95      852.49     20.05 o 
  -2  -5   4       89.93       80.90     13.57 o 
  -1  -5   4     3803.50     3584.44     61.18 o 
   0  -5   4      647.57      590.39     16.93 o 
   1  -5   4    13408.08    13343.70    137.61 o 
   2  -5   4      563.82      566.89     25.11 o 
   3  -5   4      614.53      538.22     22.42 o 
   4  -5   4     1571.40     1527.73     51.13 o 
   5  -5   4     1760.43     1799.33     65.75 o 
   6  -5   4     3131.15     3217.70    176.89 o 
   7  -5   4      124.85      113.42     24.14 o 
   8  -5   4      413.60      488.67     47.67 o 
   9  -5   4      407.70      407.89     37.69 o 
  10  -5   4      166.39      170.04     62.33 o 
 -10  -4   4       42.24       73.22     24.30 o 
  -9  -4   4        0.09        4.09      8.74 o 
  -8  -4   4        0.40       11.62      8.93 o 
  -7  -4   4      112.19       99.96     23.53 o 
  -6  -4   4     4391.45     4329.56    130.06 o 
  -5  -4   4     3099.29     3270.47     76.92 o 
  -4  -4   4      129.27      142.71     14.22 o 
  -3  -4   4     1194.60     1024.12     17.80 o 
  -2  -4   4       50.71       61.26      9.44 o 
  -1  -4   4    26270.37    26802.47    551.72 o 
   0  -4   4     4624.28     4767.16     59.92 o 
   1  -4   4      857.61      863.14     34.04 o 
   2  -4   4      206.20      223.10     14.59 o 
   3  -4   4     2679.50     2584.65     77.20 o 
   4  -4   4    10132.04     9990.14    144.45 o 
   5  -4   4        3.64       16.25     10.24 o 
   6  -4   4     1818.52     1923.11     69.24 o 
   7  -4   4       48.32       85.05     20.31 o 
   8  -4   4     1363.05     1437.99     50.99 o 
   9  -4   4      614.78      606.46    108.67 o 
  10  -4   4       10.73       28.68     24.37 o 
 -10  -3   4       17.64       21.12     13.36 o 
  -9  -3   4      387.16      268.64     58.09 o 
  -8  -3   4      184.61      132.84     20.32 o 
  -7  -3   4     4849.68     4867.20    121.24 o 
  -6  -3   4      358.40      365.81     26.97 o 
  -5  -3   4     1014.60      976.76     32.76 o 
  -4  -3   4      333.48      344.37     13.80 o 
  -3  -3   4      932.13      845.89     29.63 o 
  -2  -3   4     2800.48     2744.03     83.51 o 
  -1  -3   4    12738.03    12396.95    551.49 o 
   0  -3   4     5843.58     5892.60     65.15 o 
   1  -3   4     5388.90     5650.38     65.60 o 
   2  -3   4     2037.52     1988.95     31.07 o 
   3  -3   4     2161.65     2169.54     31.03 o 
   4  -3   4     8259.21     8081.27    111.27 o 
   5  -3   4     3006.81     3199.67     71.79 o 
   6  -3   4     1304.08     1308.22     34.54 o 
   7  -3   4      232.68      229.65     28.96 o 
   8  -3   4      852.27      929.16     58.83 o 
   9  -3   4      839.13      874.36     84.54 o 
  10  -3   4       47.08       28.40     18.86 o 
 -10  -2   4      104.93       61.83     35.52 o 
  -9  -2   4       80.76       44.80     18.41 o 
  -8  -2   4      329.26      313.87     32.94 o 
  -7  -2   4     5144.72     5298.24    121.61 o 
  -6  -2   4     1955.75     1823.94     46.07 o 
  -5  -2   4     2603.05     2450.68     63.16 o 
  -4  -2   4      315.99      320.02     21.47 o 
  -3  -2   4      261.11      309.90     13.77 o 
  -2  -2   4    24268.51    24594.94    260.21 o 
  -1  -2   4       40.06       18.11      9.26 o 
   0  -2   4      262.29      276.88     12.23 o 
   1  -2   4     5631.39     5630.20     52.46 o 
   2  -2   4     5190.07     5154.06     49.40 o 
   3  -2   4    12281.59    12332.86    143.66 o 
   4  -2   4     1290.11     1136.24     32.76 o 
   5  -2   4      508.83      498.04     30.49 o 
   6  -2   4     3715.64     3692.71     91.29 o 
   7  -2   4     2599.78     2668.14     75.17 o 
   8  -2   4      212.52      228.80     27.00 o 
   9  -2   4      482.59      470.30     93.62 o 
  10  -2   4      224.64      153.65     39.29 o 
  11  -2   4      537.97      720.25     73.14 o 
 -10  -1   4       66.38       50.02     23.17 o 
  -9  -1   4      133.83       71.88     16.59 o 
  -8  -1   4     1494.74     1511.84     79.31 o 
  -7  -1   4     1165.55     1275.14     63.28 o 
  -6  -1   4      653.46      685.63     26.16 o 
  -5  -1   4     3900.60     3746.54     63.30 o 
  -4  -1   4        1.82       16.95      5.92 o 
  -3  -1   4     1619.72     1711.52     31.03 o 
  -2  -1   4    15911.99    15471.80    127.75 o 
  -1  -1   4    22886.04    24453.46    177.09 o 
   0  -1   4    12370.54    12301.60     92.09 o 
   1  -1   4       89.30       82.29      8.35 o 
   2  -1   4     2519.51     2519.96     35.09 o 
   3  -1   4    14445.77    14534.29     97.61 o 
   4  -1   4     1448.70     1539.97     28.24 o 
   5  -1   4     4715.48     4650.15     66.77 o 
   6  -1   4     1044.87      951.08     25.07 o 
   7  -1   4     2709.62     2786.21     58.98 o 
   8  -1   4     1694.80     1591.68     39.20 o 
   9  -1   4      137.70      153.96     47.18 o 
  10  -1   4       26.59       56.62     23.29 o 
  11  -1   4      603.19      603.26     74.44 o 
 -10   0   4       57.24       37.54     11.65 o 
  -9   0   4      383.21      300.92     29.32 o 
  -8   0   4     2763.11     2932.08     71.51 o 
  -7   0   4      517.53      484.57     38.87 o 
  -6   0   4      816.53      733.26     29.81 o 
  -5   0   4      602.39      580.40     57.12 o 
  -4   0   4      421.46      450.67     28.48 o 
  -3   0   4     7348.26     7418.81     62.56 o 
  -2   0   4      653.38      556.09     13.97 o 
  -1   0   4     1391.19     1471.47     19.01 o 
   0   0   4    45262.96    47173.39    580.66 o 
   1   0   4      537.03      508.78     11.45 o 
   2   0   4     5844.88     6222.60     54.01 o 
   3   0   4     7505.36     7371.78     52.50 o 
   4   0   4     3474.93     3705.97     54.83 o 
   5   0   4    15266.02    15203.97    184.37 o 
   6   0   4      203.39      238.06     17.46 o 
   7   0   4        0.85       11.29      6.76 o 
   8   0   4      750.10      758.99     73.97 o 
   9   0   4       22.67       35.29     23.57 o 
  10   0   4     1711.63     1907.46    102.06 o 
  11   0   4       14.76       10.27     17.35 o 
 -10   1   4       55.97       45.59     13.63 o 
  -9   1   4       81.61       71.25     24.57 o 
  -8   1   4      836.84      944.24     65.48 o 
  -7   1   4     1560.47     1456.70     62.06 o 
  -6   1   4     5870.83     5905.48    122.04 o 
  -5   1   4      304.09      291.68     21.10 o 
  -4   1   4      537.79      558.38     24.38 o 
  -3   1   4     6879.82     6842.81     47.31 o 
  -2   1   4     3940.43     3996.40     56.80 o 
  -1   1   4    13845.67    13590.22    115.53 o 
   0   1   4      651.45      525.80      9.29 o 
   1   1   4      229.20      242.78      7.64 o 
   2   1   4     2854.21     2744.85     28.03 o 
   3   1   4      896.36      956.85     14.38 o 
   4   1   4     8881.83     9495.14     95.93 o 
   5   1   4    12305.14    12276.44    126.62 o 
   6   1   4     1827.98     1935.77     57.80 o 
   7   1   4        0.16       11.37     16.81 o 
   8   1   4      649.21      565.72     43.78 o 
   9   1   4        1.55       25.86     25.73 o 
  10   1   4     2336.84     2322.46    167.46 o 
  11   1   4      239.43      197.31     54.18 o 
 -10   2   4      102.63       85.97     18.32 o 
  -9   2   4      401.07      401.51     66.87 o 
  -8   2   4      883.54      753.72     46.82 o 
  -7   2   4       36.27       30.36     12.24 o 
  -6   2   4     3372.90     3341.90     82.18 o 
  -5   2   4      155.43      150.44     33.92 o 
  -4   2   4      370.84      439.85     25.39 o 
  -3   2   4       93.60      161.02     17.40 o 
  -2   2   4     1515.79     1477.21     19.69 o 
  -1   2   4    38247.78    38834.27    264.91 o 
   0   2   4      448.14      461.32     16.09 o 
   1   2   4      299.59      288.43      8.42 o 
   2   2   4      619.01      547.77      9.50 o 
   3   2   4     5287.46     5617.14     68.61 o 
   4   2   4    23958.75    24320.67    225.69 o 
   5   2   4        3.02       20.92     11.67 o 
   6   2   4       46.52       27.34     21.18 o 
   7   2   4      106.29      142.42     27.61 o 
   8   2   4       30.75       17.30     18.24 o 
   9   2   4     1487.69     1643.67     69.42 o 
  10   2   4      660.71      604.00     75.04 o 
  11   2   4      280.68      213.27     47.10 o 
 -10   3   4        0.14       27.62     15.94 o 
  -9   3   4      341.68      355.40     47.49 o 
  -8   3   4     1026.97      980.45     48.81 o 
  -7   3   4     1989.64     2143.10    117.28 o 
  -6   3   4      173.62      181.63     32.97 o 
  -5   3   4      611.51      556.01     27.90 o 
  -4   3   4     2060.00     2132.62     63.82 o 
  -3   3   4     9226.71     9225.03    103.83 o 
  -2   3   4     8132.98     8156.06     76.81 o 
  -1   3   4    11368.32    11308.62     92.69 o 
   0   3   4      152.61      173.97      8.45 o 
   1   3   4      535.11      529.11     11.69 o 
   2   3   4     1421.79     1437.47     21.80 o 
   3   3   4     2015.92     2195.22     28.06 o 
   4   3   4    26012.49    27092.48    457.35 o 
   5   3   4     1052.83      944.91     38.09 o 
   6   3   4     1153.25     1090.51    119.91 o 
   7   3   4       14.92       34.34     15.45 o 
   8   3   4      271.02      260.23     46.79 o 
   9   3   4     3615.28     3687.96    105.73 o 
  10   3   4        8.97       23.28     17.94 o 
  11   3   4       73.96       53.37     29.40 o 
 -10   4   4       40.80       48.10     14.35 o 
  -9   4   4      264.86      291.53     33.95 o 
  -8   4   4      460.60      399.03     65.66 o 
  -7   4   4     1317.58     1405.12     45.07 o 
  -6   4   4      110.19      125.79     35.32 o 
  -5   4   4      319.76      310.34     39.28 o 
  -4   4   4        2.14       10.90      8.79 o 
  -3   4   4     4660.68     4641.48     59.04 o 
  -2   4   4    17796.30    17580.34    172.07 o 
  -1   4   4      171.19      225.69     17.76 o 
   0   4   4     2667.08     2654.72     34.00 o 
   1   4   4        0.01        8.41      4.10 o 
   2   4   4     9780.60     9956.80     89.69 o 
   3   4   4    12022.09    11858.77    105.20 o 
   4   4   4      568.59      539.78     14.31 o 
   5   4   4       10.75       29.24     12.83 o 
   6   4   4     2728.23     2726.73     89.58 o 
   7   4   4      545.38      508.04     35.21 o 
   8   4   4      255.47      327.30     64.62 o 
   9   4   4     2032.29     1992.51    112.45 o 
  10   4   4      176.20      122.66     30.82 o 
  11   4   4      509.95      437.40    115.27 o 
  -9   5   4      677.56      569.65     61.63 o 
  -8   5   4      476.84      471.18     35.34 o 
  -7   5   4      268.60      297.77     47.61 o 
  -6   5   4      136.92      109.86     22.45 o 
  -5   5   4        3.75        6.43      7.94 o 
  -4   5   4     3953.18     4189.40     84.69 o 
  -3   5   4        0.35       13.72     14.76 o 
  -2   5   4     2692.71     2429.05     57.84 o 
  -1   5   4      603.32      680.44     22.23 o 
   0   5   4     3408.48     3314.05     54.47 o 
   1   5   4     1477.51     1342.63     26.06 o 
   2   5   4     3844.23     4049.92     52.16 o 
   3   5   4    12430.23    12729.20    118.25 o 
   4   5   4     1657.71     1629.65     33.40 o 
   5   5   4     5373.24     5466.38     82.03 o 
   6   5   4      843.68      796.69     64.44 o 
   7   5   4      203.49      279.10     43.89 o 
   8   5   4     2315.47     2570.65    189.65 o 
   9   5   4       41.88       27.98     15.99 o 
  10   5   4        3.50       12.60     25.58 o 
  -9   6   4      240.29      183.17     46.43 o 
  -8   6   4      570.60      575.37     89.11 o 
  -7   6   4      182.49      189.93     33.45 o 
  -6   6   4        8.62       35.57     10.54 o 
  -5   6   4       13.89       22.74     15.20 o 
  -4   6   4     4067.34     4072.15    103.94 o 
  -3   6   4     5797.35     5941.90    111.32 o 
  -2   6   4      640.53      614.84     31.95 o 
  -1   6   4      470.35      452.96     21.19 o 
   0   6   4     3390.78     3547.78     71.95 o 
   1   6   4     6280.40     6179.61     82.20 o 
   2   6   4     2407.38     2367.30     40.34 o 
   3   6   4      926.07      837.90     21.43 o 
   4   6   4      745.07      720.01     21.87 o 
   5   6   4     3692.28     3659.53     50.99 o 
   6   6   4      903.31      808.02     76.36 o 
   7   6   4      375.95      349.62     69.19 o 
   8   6   4      713.00      629.97     56.16 o 
   9   6   4      417.78      372.39     77.10 o 
  10   6   4     1067.01     1087.94    122.21 o 
  -8   7   4       42.47       53.47     15.58 o 
  -7   7   4       84.75       88.54     17.42 o 
  -6   7   4        3.89       30.34      8.13 o 
  -5   7   4     2183.92     2233.09     71.77 o 
  -4   7   4     1517.85     1488.94     63.78 o 
  -3   7   4     2054.21     2055.97     67.57 o 
  -2   7   4     2786.08     2965.00     63.03 o 
  -1   7   4     2108.33     2052.48     50.30 o 
   0   7   4      908.16      859.59     43.68 o 
   1   7   4     4195.59     4107.32     61.12 o 
   2   7   4     3649.03     3450.71     74.32 o 
   3   7   4     3081.58     3264.92    118.75 o 
   4   7   4     1939.11     1906.98     43.34 o 
   5   7   4     3527.53     3362.60     83.99 o 
   6   7   4     1723.32     1751.10     76.88 o 
   7   7   4      588.93      670.34     48.04 o 
   8   7   4       13.01       37.72     20.71 o 
   9   7   4       68.16       68.11     36.13 o 
  10   7   4      736.28      666.37    102.05 o 
  -8   8   4       32.22       17.57     14.78 o 
  -7   8   4        0.05       26.38     19.09 o 
  -6   8   4        4.68       19.62     17.86 o 
  -5   8   4     2046.74     2056.09     77.66 o 
  -4   8   4      675.98      653.74     51.20 o 
  -3   8   4       99.97      182.97     26.20 o 
  -2   8   4      149.43      193.00     24.42 o 
  -1   8   4      800.22      848.49     39.42 o 
   0   8   4     1715.42     1669.26     33.55 o 
   1   8   4      337.28      373.98     34.10 o 
   2   8   4      186.41      164.83     28.18 o 
   3   8   4     4857.90     5154.97     91.06 o 
   4   8   4     2039.44     1976.47     76.58 o 
   5   8   4      201.15      254.98     33.66 o 
   6   8   4      602.02      623.81     47.32 o 
   7   8   4       17.65       41.10     17.41 o 
   8   8   4      715.87      653.54     53.86 o 
   9   8   4      417.82      399.46     81.04 o 
  -7   9   4        3.60       22.42     19.00 o 
  -6   9   4      134.92      121.62     35.95 o 
  -5   9   4      419.78      431.52     82.36 o 
  -4   9   4      697.45      675.51     36.92 o 
  -3   9   4     2479.36     2702.32    101.91 o 
  -2   9   4       30.37       31.64     12.03 o 
  -1   9   4       62.87       85.54     19.29 o 
   0   9   4     2372.53     2208.58     72.84 o 
   1   9   4      213.32      259.26     31.88 o 
   2   9   4     1600.49     1719.33     62.90 o 
   3   9   4       92.10       83.46     18.72 o 
   4   9   4     2464.29     2271.62     75.23 o 
   5   9   4      364.44      414.92     34.06 o 
   6   9   4        2.23       18.33      6.47 o 
   7   9   4      275.84      319.93     71.18 o 
   8   9   4      684.68      538.77     55.87 o 
   9   9   4      527.45      520.67     93.81 o 
  -6  10   4      392.82      327.30     66.27 o 
  -5  10   4      103.75      122.23     26.57 o 
  -4  10   4       18.52       25.46     12.10 o 
  -3  10   4     1037.58     1189.21    111.39 o 
  -2  10   4      688.37      652.99     53.27 o 
  -1  10   4      228.45      177.11     34.17 o 
   0  10   4       46.19       58.66     17.09 o 
   1  10   4      131.52      132.70     22.92 o 
   2  10   4     4326.17     4451.33    165.50 o 
   3  10   4      109.48      176.35     36.78 o 
   4  10   4        3.78       27.06     11.69 o 
   5  10   4      648.79      563.25     35.68 o 
   6  10   4        0.36       20.90     17.52 o 
   7  10   4     1187.83     1300.37     96.94 o 
   8  10   4       22.42       37.22     37.65 o 
  -5  11   4      415.31      297.95     57.32 o 
  -4  11   4      955.65     1000.28     84.88 o 
  -3  11   4      142.30      113.62     25.54 o 
  -2  11   4        0.61       19.57      9.50 o 
  -1  11   4      133.39      122.66     21.67 o 
   0  11   4        1.67       16.95      9.09 o 
   1  11   4     1009.92     1115.27     59.99 o 
   2  11   4      897.40     1013.77     48.83 o 
   3  11   4      496.41      531.10     60.19 o 
   4  11   4        4.54       32.05      9.21 o 
   5  11   4       47.37       33.70     11.24 o 
   6  11   4      215.32      168.37     39.49 o 
   7  11   4     1096.34     1157.06     78.47 o 
  -4  12   4      591.48      571.95     80.94 o 
  -3  12   4       47.05       39.57     16.17 o 
  -2  12   4        3.13       14.72     11.35 o 
  -1  12   4       12.71       28.69     19.11 o 
   0  12   4       99.77       50.22     21.11 o 
   1  12   4     1426.37     1560.87     58.71 o 
   2  12   4        2.66       23.91      6.91 o 
   3  12   4       11.43       18.21      9.51 o 
   4  12   4        7.74       28.06     16.07 o 
   5  12   4        0.40       25.50     11.97 o 
   6  12   4      558.47      541.41    147.25 o 
  -2  13   4        0.63       27.09     10.16 o 
  -1  13   4       92.44       97.03     33.15 o 
   0  13   4       57.20       41.77     16.27 o 
   1  13   4      576.07      608.88     71.41 o 
   2  13   4       37.29       17.49     10.00 o 
   3  13   4      127.64      139.70     38.30 o 
   4  13   4        1.92       17.68     10.94 o 
  -4 -12   5      248.51      176.92     55.73 o 
  -3 -12   5      241.40      244.44     67.30 o 
  -2 -12   5        0.95       14.04     19.80 o 
  -1 -12   5        1.77       25.40     13.13 o 
   0 -12   5      895.94      847.54     66.57 o 
   1 -12   5      508.70      398.89     81.85 o 
   2 -12   5       49.03       23.98     21.30 o 
   3 -12   5       80.95       65.75     27.25 o 
  -5 -11   5      731.65      716.81    132.11 o 
  -4 -11   5      392.79      365.17     90.36 o 
  -3 -11   5      440.01      374.79    107.27 o 
  -2 -11   5      570.16      624.22     47.50 o 
  -1 -11   5      486.35      581.40    110.29 o 
   0 -11   5      798.37      883.11     63.30 o 
   1 -11   5      415.27      460.92     58.83 o 
   2 -11   5      541.94      537.30     45.31 o 
   3 -11   5      143.22       96.33     29.53 o 
   4 -11   5      119.82       93.99     18.12 o 
   5 -11   5      449.78      340.38     76.46 o 
  -6 -10   5       10.01       16.42     23.51 o 
  -5 -10   5     1008.09     1060.83     62.92 o 
  -4 -10   5        3.62        6.49     22.04 o 
  -3 -10   5       26.05       49.38     59.24 o 
  -2 -10   5      342.81      422.31     62.05 o 
  -1 -10   5     1192.94     1134.18     54.68 o 
   0 -10   5      717.12      722.49     29.25 o 
   1 -10   5      229.26      247.45     42.52 o 
   2 -10   5        1.28        9.05      8.93 o 
   3 -10   5     1925.02     1899.39     79.95 o 
   4 -10   5      772.08      792.14     49.83 o 
   5 -10   5      369.05      344.09     47.46 o 
   6 -10   5      201.36      151.01     38.71 o 
  -7  -9   5      140.35      100.09     30.35 o 
  -6  -9   5      220.76      219.40     57.61 o 
  -5  -9   5      735.11      772.93     96.79 o 
  -4  -9   5      412.28      324.91     82.10 o 
  -3  -9   5     1921.68     1926.47    116.29 o 
  -2  -9   5       18.48       24.21     10.97 o 
  -1  -9   5      608.35      533.96     34.07 o 
   0  -9   5     1420.50     1399.84     92.99 o 
   1  -9   5       75.49       25.13     20.80 o 
   2  -9   5      608.17      546.40     60.84 o 
   3  -9   5        4.72       10.96     14.40 o 
   4  -9   5     1665.32     1734.50     92.51 o 
   5  -9   5      123.39      126.65     22.88 o 
   6  -9   5      209.88      167.49     31.96 o 
   7  -9   5       25.50       27.44     13.57 o 
  -8  -8   5      111.65      140.20     34.68 o 
  -7  -8   5       62.22       86.23     34.02 o 
  -6  -8   5      245.40      174.71     36.81 o 
  -5  -8   5        6.22       20.62      8.26 o 
  -4  -8   5      262.78      285.88     47.20 o 
  -3  -8   5     3931.93     4216.61    156.82 o 
  -2  -8   5     1427.81     1398.49     51.11 o 
  -1  -8   5      145.80      161.19     25.58 o 
   0  -8   5      749.35      735.48     33.37 o 
   1  -8   5       95.70       80.86     21.80 o 
   2  -8   5     7391.52     7485.01    157.97 o 
   3  -8   5      743.89      676.68     42.75 o 
   4  -8   5      168.06      190.70     40.85 o 
   5  -8   5      199.86      207.15     42.71 o 
   6  -8   5       12.60       17.49     12.00 o 
   7  -8   5      501.46      522.23     67.69 o 
   8  -8   5        3.24       27.57     13.30 o 
  -9  -7   5      907.03      911.50    114.71 o 
  -8  -7   5       49.55       68.06     27.27 o 
  -7  -7   5        4.58       29.24     11.18 o 
  -6  -7   5     1078.50     1118.71     43.64 o 
  -5  -7   5      400.51      397.22     24.87 o 
  -4  -7   5     5001.79     5004.87    127.88 o 
  -3  -7   5      287.01      266.70     30.19 o 
  -2  -7   5      703.30      590.05     38.10 o 
  -1  -7   5      154.48      197.64     40.60 o 
   0  -7   5       11.51       14.33      6.87 o 
   1  -7   5     2194.03     2207.80     43.71 o 
   2  -7   5     3207.62     3024.63     72.29 o 
   3  -7   5     2369.77     2364.46     85.69 o 
   4  -7   5      306.60      310.27     43.32 o 
   5  -7   5      264.96      256.95     38.67 o 
   6  -7   5      435.65      446.54     57.54 o 
   7  -7   5     2240.39     2422.72    133.83 o 
   8  -7   5      329.53      282.50     54.78 o 
  -9  -6   5      720.10      741.47     59.98 o 
  -8  -6   5       34.29       56.39     31.76 o 
  -7  -6   5        3.73       25.02     10.90 o 
  -6  -6   5        1.06       15.13     19.01 o 
  -5  -6   5      450.74      427.94     30.52 o 
  -4  -6   5     6986.03     7005.62    133.20 o 
  -3  -6   5      486.49      481.28     31.09 o 
  -2  -6   5      814.65      750.89     27.44 o 
  -1  -6   5      121.59      109.15     22.39 o 
   0  -6   5      454.50      441.94     31.48 o 
   1  -6   5    14342.58    14379.82    186.46 o 
   2  -6   5        6.02       14.94      6.59 o 
   3  -6   5       55.40       67.32     13.58 o 
   4  -6   5      171.30      175.75     27.54 o 
   5  -6   5      265.43      294.82     44.86 o 
   6  -6   5     1414.39     1323.54     48.01 o 
   7  -6   5      514.41      538.33     41.81 o 
   8  -6   5      537.81      475.75     60.72 o 
   9  -6   5      306.12      475.15     75.71 o 
  -9  -5   5        5.44       27.93     10.50 o 
  -8  -5   5       15.26       13.96     24.05 o 
  -7  -5   5       11.39       14.66      6.90 o 
  -6  -5   5      459.29      440.14     42.21 o 
  -5  -5   5     3220.88     3303.10     67.42 o 
  -4  -5   5     2267.89     2180.34     63.10 o 
  -3  -5   5      236.75      250.57     48.83 o 
  -2  -5   5     1100.60      922.57     75.90 o 
  -1  -5   5       19.23       27.47     16.83 o 
   0  -5   5      658.47      629.77     21.65 o 
   1  -5   5    15170.50    15263.32    194.77 o 
   2  -5   5     2265.75     2227.68     45.37 o 
   3  -5   5     3482.31     3411.17     84.54 o 
   4  -5   5       64.35       93.14     22.81 o 
   5  -5   5       61.86       60.52     17.09 o 
   6  -5   5     4392.99     4569.52    157.39 o 
   7  -5   5       11.94       16.06     10.47 o 
   8  -5   5       60.26       63.94     12.99 o 
   9  -5   5      243.29      260.34     58.17 o 
 -10  -4   5      511.40      515.89     74.61 o 
  -9  -4   5      130.98       89.95     27.28 o 
  -8  -4   5       62.01       44.00     25.28 o 
  -7  -4   5       34.72       27.90     12.08 o 
  -6  -4   5     2046.87     2139.03     84.52 o 
  -5  -4   5     6787.61     7229.36    133.44 o 
  -4  -4   5      523.73      511.51     21.55 o 
  -3  -4   5     3364.37     3440.11     72.60 o 
  -2  -4   5      501.77      532.04     80.11 o 
  -1  -4   5      175.57      142.00     40.72 o 
   0  -4   5     9908.92    10384.10    124.91 o 
   1  -4   5       94.21       77.17     16.45 o 
   2  -4   5      147.19      153.20     22.43 o 
   3  -4   5     9685.85     9702.84    129.62 o 
   4  -4   5        3.88       15.43      8.59 o 
   5  -4   5     1404.49     1458.53     38.77 o 
   6  -4   5     2984.96     3037.49     69.92 o 
   7  -4   5      501.82      523.52     39.14 o 
   8  -4   5     1419.82     1556.36     39.59 o 
   9  -4   5        0.16       29.57     12.67 o 
  10  -4   5      154.60      141.95     51.84 o 
 -10  -3   5       50.61       70.52     23.98 o 
  -9  -3   5       53.79       43.91      8.68 o 
  -8  -3   5      244.75      222.22     33.87 o 
  -7  -3   5     1341.43     1261.23     53.22 o 
  -6  -3   5      351.19      383.23     40.90 o 
  -5  -3   5     4273.57     4358.45     81.41 o 
  -4  -3   5     2702.20     2751.28     56.38 o 
  -3  -3   5     7114.98     6825.43     94.26 o 
  -2  -3   5     1436.83     1372.74     50.17 o 
  -1  -3   5     2251.89     2303.65     57.43 o 
   0  -3   5    13214.47    13726.88    263.16 o 
   1  -3   5     4030.01     4189.80     57.76 o 
   2  -3   5     9859.81    10155.62    104.60 o 
   3  -3   5      936.53      793.38     23.84 o 
   4  -3   5       47.56       87.33     20.64 o 
   5  -3   5     3785.47     3766.77     77.31 o 
   6  -3   5      109.12      106.11     27.02 o 
   7  -3   5      297.99      309.41     48.65 o 
   8  -3   5     2950.22     2951.70     64.20 o 
   9  -3   5       84.98       79.91     30.97 o 
  10  -3   5      303.80      293.67     81.93 o 
 -10  -2   5      282.07      167.72     50.91 o 
  -9  -2   5        3.43        8.11     12.76 o 
  -8  -2   5       22.68       21.62      9.52 o 
  -7  -2   5     2537.39     2617.89     80.68 o 
  -6  -2   5     3065.26     3375.27    112.71 o 
  -5  -2   5      467.60      412.48     21.36 o 
  -4  -2   5      460.50      480.67     17.68 o 
  -3  -2   5     2865.53     2669.68     46.61 o 
  -2  -2   5     2095.82     1961.45     38.11 o 
  -1  -2   5     2442.34     2544.75     67.48 o 
   0  -2   5     3287.67     3200.22     58.58 o 
   1  -2   5     2028.83     2035.51     62.80 o 
   2  -2   5    24637.18    24848.74    379.77 o 
   3  -2   5      127.76       92.27     13.18 o 
   4  -2   5       97.63      116.24     14.10 o 
   5  -2   5     2454.90     2396.21     69.30 o 
   6  -2   5     1198.42     1188.43     38.26 o 
   7  -2   5     3012.29     3170.26    105.38 o 
   8  -2   5      516.60      512.95     23.31 o 
   9  -2   5       17.24        4.78     17.79 o 
  10  -2   5       17.76       15.25     27.85 o 
 -10  -1   5       10.25       10.99     10.41 o 
  -9  -1   5      359.46      375.73     36.84 o 
  -8  -1   5      493.92      485.54     47.02 o 
  -7  -1   5      219.80      219.13     31.89 o 
  -6  -1   5     1939.45     2140.97     85.17 o 
  -5  -1   5     4394.87     4419.41    112.05 o 
  -4  -1   5     5914.01     5836.60     83.06 o 
  -3  -1   5      528.42      515.62     20.56 o 
  -2  -1   5     5555.33     5334.29    101.13 o 
  -1  -1   5     6396.02     6217.40     59.95 o 
   0  -1   5     7767.96     7979.73     98.55 o 
   1  -1   5     3711.33     3647.93     36.29 o 
   2  -1   5     6621.12     6416.44     57.40 o 
   3  -1   5     1746.26     1586.42     32.39 o 
   4  -1   5      101.22      124.56     18.36 o 
   5  -1   5       74.60       72.79     13.22 o 
   6  -1   5      414.73      429.18     20.04 o 
   7  -1   5     9753.65    10473.91    169.24 o 
   8  -1   5      105.40      104.45     28.77 o 
   9  -1   5       23.13       35.87     19.62 o 
  10  -1   5        7.00       26.30     16.53 o 
  11  -1   5       17.64       40.43     17.03 o 
 -10   0   5        9.10       26.12      9.81 o 
  -9   0   5       54.46       88.77     19.83 o 
  -8   0   5     1221.53     1263.62     44.15 o 
  -7   0   5     1024.38     1045.13     42.18 o 
  -6   0   5      287.67      287.66     28.47 o 
  -5   0   5      679.53      610.51     24.84 o 
  -4   0   5     5794.14     5848.07     85.27 o 
  -3   0   5      783.19      690.67     17.64 o 
  -2   0   5     2532.86     2552.34     31.78 o 
  -1   0   5      184.55      224.62     10.50 o 
   0   0   5     6914.72     6786.29     60.18 o 
   1   0   5    31020.85    30985.19    211.99 o 
   2   0   5      201.21      198.68      9.87 o 
   3   0   5     1398.59     1186.80     20.85 o 
   4   0   5      830.54      879.21     19.20 o 
   5   0   5     7393.81     7421.48     97.55 o 
   6   0   5     3403.94     3426.49     54.23 o 
   7   0   5      909.30      936.41     39.12 o 
   8   0   5       46.23       42.30     22.44 o 
   9   0   5       23.61       30.17     17.79 o 
  10   0   5      318.03      271.06     73.56 o 
  11   0   5      137.54      111.66     30.52 o 
 -10   1   5       37.46       41.57     19.02 o 
  -9   1   5       94.05       75.12     28.69 o 
  -8   1   5      241.25      262.08     56.36 o 
  -7   1   5     1502.04     1358.47     48.14 o 
  -6   1   5     8142.45     8120.61    219.48 o 
  -5   1   5      637.85      634.72     28.85 o 
  -4   1   5      692.62      611.79     22.33 o 
  -3   1   5     2329.09     2234.87     42.22 o 
  -2   1   5     1281.10     1357.90     19.24 o 
  -1   1   5     7698.17     7488.46     58.27 o 
   0   1   5      224.77      258.61     11.54 o 
   1   1   5    10579.44    10450.54     75.44 o 
   2   1   5      304.39      290.25      9.08 o 
   3   1   5     2940.68     2993.76     37.68 o 
   4   1   5     1251.42     1141.08     21.33 o 
   5   1   5     1503.58     1427.77     50.91 o 
   6   1   5     9910.41    10291.05    147.80 o 
   7   1   5       88.04      129.87     23.89 o 
   8   1   5      630.77      651.35     40.20 o 
   9   1   5      313.42      301.97     63.81 o 
  10   1   5      311.75      309.55     62.61 o 
  11   1   5      704.78      818.16    196.00 o 
 -10   2   5        2.01       23.30     10.31 o 
  -9   2   5      189.32      202.34     40.02 o 
  -8   2   5      125.76       84.22     19.68 o 
  -7   2   5      217.79      242.24     36.21 o 
  -6   2   5     3534.66     3446.83     80.32 o 
  -5   2   5     3697.85     3783.82    103.81 o 
  -4   2   5      342.56      338.59     19.00 o 
  -3   2   5     2091.56     2105.98     30.45 o 
  -2   2   5     1040.38     1118.86     24.20 o 
  -1   2   5    14917.32    14478.70    120.09 o 
   0   2   5     9655.78     9419.12     95.10 o 
   1   2   5       85.66       71.89     13.02 o 
   2   2   5      711.89      588.45     11.60 o 
   3   2   5      327.69      313.77     11.63 o 
   4   2   5     7846.35     7451.05     52.46 o 
   5   2   5      918.41      912.46     10.51 o 
   6   2   5     1333.47     1265.55     36.16 o 
   7   2   5        0.72       24.28     16.62 o 
   8   2   5      523.40      571.65     45.85 o 
   9   2   5     1318.64     1299.94     74.39 o 
  10   2   5        0.13       35.43     11.21 o 
  11   2   5      571.69      629.76     42.34 o 
 -10   3   5        0.10       16.86     11.90 o 
  -9   3   5      285.92      263.34     52.30 o 
  -8   3   5      305.98      260.73     50.61 o 
  -7   3   5     2228.04     2376.20     66.96 o 
  -6   3   5      138.35      169.15     32.24 o 
  -5   3   5      326.30      333.68     56.27 o 
  -4   3   5       41.54       65.03     13.23 o 
  -3   3   5      213.60      177.00     23.23 o 
  -2   3   5     7102.55     7027.48     49.04 o 
  -1   3   5     7134.49     7550.11     67.78 o 
   0   3   5     3397.98     3143.96     64.25 o 
   1   3   5      754.61      751.49     27.36 o 
   2   3   5     2700.72     2670.04     34.74 o 
   3   3   5     2356.61     2314.10     33.68 o 
   4   3   5    12773.62    12938.34    116.66 o 
   5   3   5     5068.16     5002.94    242.49 o 
   6   3   5      648.39      668.18     43.02 o 
   7   3   5      298.24      330.41     38.11 o 
   8   3   5      664.80      800.29     60.29 o 
   9   3   5     1708.16     1659.04     95.46 o 
  10   3   5      215.00      221.13     52.98 o 
  11   3   5        7.50       29.88     19.79 o 
  -9   4   5       86.02       45.23     16.07 o 
  -8   4   5       17.49       32.88     11.71 o 
  -7   4   5     3277.65     3265.11     75.27 o 
  -6   4   5     1104.12     1098.03     49.73 o 
  -5   4   5      285.43      260.73     40.20 o 
  -4   4   5      115.07      148.95     19.46 o 
  -3   4   5       76.04       71.71     14.32 o 
  -2   4   5    11036.88    10892.10    131.89 o 
  -1   4   5     1604.75     1510.14     24.97 o 
   0   4   5      151.32      193.11     28.37 o 
   1   4   5        7.76        5.77      5.90 o 
   2   4   5      306.47      292.66     19.33 o 
   3   4   5     6318.54     6091.69     74.36 o 
   4   4   5      219.98      229.70     16.98 o 
   5   4   5      892.60      871.35     22.56 o 
   6   4   5     2703.47     2753.36    111.81 o 
   7   4   5     1479.16     1500.89     72.08 o 
   8   4   5     1738.91     1673.73     70.92 o 
   9   4   5      372.40      367.75     74.95 o 
  10   4   5      627.83      643.17     96.63 o 
  -9   5   5      242.19      169.83     39.12 o 
  -8   5   5      847.11      889.32     54.24 o 
  -7   5   5       49.63       66.73     20.99 o 
  -6   5   5      556.64      556.03     30.75 o 
  -5   5   5     1211.16     1145.63     46.39 o 
  -4   5   5      394.40      394.57     30.08 o 
  -3   5   5      754.67      716.88     43.16 o 
  -2   5   5     6538.59     6592.61     86.23 o 
  -1   5   5     2123.50     1928.51     42.33 o 
   0   5   5     4321.12     4259.27     51.36 o 
   1   5   5       21.30       42.17      7.59 o 
   2   5   5      383.41      315.70     14.20 o 
   3   5   5    11286.08    11510.86    108.21 o 
   4   5   5      755.19      728.49     29.39 o 
   5   5   5     1655.29     1737.52     48.88 o 
   6   5   5        1.45       11.82      9.59 o 
   7   5   5      777.75      912.49     92.72 o 
   8   5   5     2571.17     2575.98    129.07 o 
   9   5   5        8.02       33.65     15.95 o 
  10   5   5        3.45       24.67     12.33 o 
  -9   6   5      111.12       48.06     22.72 o 
  -8   6   5      938.78      893.93     66.17 o 
  -7   6   5      356.66      336.26     26.45 o 
  -6   6   5      120.16      124.72     23.41 o 
  -5   6   5       78.07       88.98     17.18 o 
  -4   6   5       64.03       34.53     12.17 o 
  -3   6   5     5879.09     6044.53    107.22 o 
  -2   6   5       42.29       53.56     10.32 o 
  -1   6   5       59.38       50.51     16.39 o 
   0   6   5     1999.93     1993.16     36.42 o 
   1   6   5       10.16       11.40      5.92 o 
   2   6   5     3885.09     3852.40     55.46 o 
   3   6   5     1918.90     1816.32     37.86 o 
   4   6   5      409.31      385.85     22.89 o 
   5   6   5     4472.50     4507.98    135.31 o 
   6   6   5      181.41      169.08     20.99 o 
   7   6   5        5.02       32.06     15.71 o 
   8   6   5      829.60      897.33     82.33 o 
   9   6   5       92.87      145.55     62.69 o 
  10   6   5     1360.80     1442.05     64.81 o 
  -8   7   5       79.90       75.49     26.52 o 
  -7   7   5      186.79      135.73     29.52 o 
  -6   7   5     1027.45     1028.27     52.05 o 
  -5   7   5      409.49      343.73     52.44 o 
  -4   7   5        6.96       24.97     12.79 o 
  -3   7   5     1591.44     1580.70     59.17 o 
  -2   7   5     1691.27     1642.42     61.07 o 
  -1   7   5     4221.00     4163.45     71.95 o 
   0   7   5      123.44      171.23     18.87 o 
   1   7   5      197.59      263.33     27.69 o 
   2   7   5     3191.85     3005.04     58.45 o 
   3   7   5     1035.58      982.83     34.04 o 
   4   7   5     2007.25     1960.05     75.21 o 
   5   7   5     2798.10     2879.89     69.52 o 
   6   7   5      675.19      596.47     31.92 o 
   7   7   5      580.81      556.67     47.69 o 
   8   7   5       24.67       26.65     23.71 o 
   9   7   5       44.47       31.84     27.16 o 
  -7   8   5       23.58       28.41     19.87 o 
  -6   8   5      382.08      340.95     55.74 o 
  -5   8   5        1.03       13.49     11.55 o 
  -4   8   5     1079.09      980.67     62.74 o 
  -3   8   5       15.35       28.70     15.76 o 
  -2   8   5       83.74       79.13     22.49 o 
  -1   8   5     2686.37     2766.88     65.80 o 
   0   8   5      155.85      169.39     19.73 o 
   1   8   5       14.20       21.67     11.48 o 
   2   8   5      509.32      475.65     40.04 o 
   3   8   5      935.71      930.80     49.88 o 
   4   8   5     5853.64     5997.73    223.75 o 
   5   8   5       64.35       52.34     17.44 o 
   6   8   5       38.52       27.86      9.98 o 
   7   8   5      276.47      254.81     41.90 o 
   8   8   5      185.20      168.48     50.15 o 
   9   8   5      944.38     1027.37     65.66 o 
  -7   9   5      156.80      142.85     35.93 o 
  -6   9   5       52.41       37.08     13.78 o 
  -5   9   5        1.02        7.49     10.50 o 
  -4   9   5      125.75      125.86     20.94 o 
  -3   9   5     1765.15     1778.30     64.78 o 
  -2   9   5      966.55     1028.74     56.36 o 
  -1   9   5      954.94      934.58     54.71 o 
   0   9   5      372.67      384.00     34.26 o 
   1   9   5     1183.20     1103.41     34.88 o 
   2   9   5      288.21      343.99     33.47 o 
   3   9   5      475.96      431.56     46.50 o 
   4   9   5     2211.78     2318.51     65.62 o 
   5   9   5        4.25       19.72     10.76 o 
   6   9   5      103.10      109.19     56.34 o 
   7   9   5        8.24       30.07     13.90 o 
   8   9   5       18.27       34.16     15.25 o 
  -6  10   5       66.09       33.10     23.25 o 
  -5  10   5       21.13       35.09     16.85 o 
  -4  10   5       40.38       37.75     12.72 o 
  -3  10   5      137.36      140.47     31.52 o 
  -2  10   5     2013.68     1871.82    100.94 o 
  -1  10   5        0.09       31.46     12.01 o 
   0  10   5      188.84      203.68     37.94 o 
   1  10   5        7.69       11.32      9.44 o 
   2  10   5     1745.93     1884.61     43.86 o 
   3  10   5     2662.65     2624.27     57.84 o 
   4  10   5       91.54       85.44     15.76 o 
   5  10   5        8.27       31.40     13.78 o 
   6  10   5       31.67       48.17     16.66 o 
   7  10   5      189.79      171.54     48.80 o 
   8  10   5      282.05      253.07     58.19 o 
  -5  11   5       12.91       24.33     11.31 o 
  -4  11   5      592.98      687.89     45.63 o 
  -3  11   5      126.26       82.20     25.34 o 
  -2  11   5      236.06      193.00     40.57 o 
  -1  11   5        4.03       27.12      9.17 o 
   0  11   5        3.70       10.03     11.58 o 
   1  11   5      505.47      475.58     52.63 o 
   2  11   5      170.96      184.02     31.32 o 
   3  11   5     1680.49     1626.71     65.95 o 
   4  11   5       26.18       28.09      7.86 o 
   5  11   5      178.78      178.54     36.74 o 
   6  11   5      222.01      233.35     40.83 o 
   7  11   5       54.02       57.47     24.14 o 
  -3  12   5      243.68      183.07     46.26 o 
  -2  12   5        0.06       29.37     25.96 o 
  -1  12   5       91.23       75.79     27.99 o 
   0  12   5        0.54        1.95     16.24 o 
   1  12   5      967.60     1043.36     85.51 o 
   2  12   5      716.40      520.54     88.19 o 
   3  12   5       54.45       41.70     28.10 o 
   4  12   5        0.23        8.73     14.58 o 
   5  12   5      137.36      171.51     71.53 o 
  -1  13   5        3.80       34.49     33.06 o 
   0  13   5      147.06      150.51     65.34 o 
   1  13   5      434.61      384.98    105.83 o 
   2  13   5      492.11      361.70    106.09 o 
   3  13   5      197.01      189.58     55.77 o 
  -2 -12   6       25.48       42.28     33.83 o 
  -1 -12   6        0.14       27.36     18.29 o 
   0 -12   6      821.41      863.58    101.36 o 
   1 -12   6       55.66       72.95     24.65 o 
   2 -12   6      168.71      158.19     65.87 o 
  -4 -11   6       73.24       43.33     22.47 o 
  -3 -11   6      442.93      347.51    110.66 o 
  -2 -11   6       33.65       32.44     24.57 o 
  -1 -11   6     1111.65     1040.95     55.86 o 
   0 -11   6      138.06      144.32     36.55 o 
   1 -11   6      105.03      136.60     44.79 o 
   2 -11   6      241.54      240.35     75.61 o 
   3 -11   6        0.07       18.23     17.78 o 
   4 -11   6       89.27       71.35     33.91 o 
  -6 -10   6      453.33      516.27    137.36 o 
  -5 -10   6        8.09       50.93     18.95 o 
  -4 -10   6       92.39      130.83     49.94 o 
  -3 -10   6      107.55       93.95     45.85 o 
  -2 -10   6       19.92       68.84     24.51 o 
  -1 -10   6     2248.81     2327.09    117.43 o 
   0 -10   6        0.48       36.60     20.87 o 
   1 -10   6       55.23       56.92     26.69 o 
   2 -10   6      187.33      179.31     51.49 o 
   3 -10   6        2.00       14.15      9.52 o 
   4 -10   6     1504.92     1542.99     81.30 o 
   5 -10   6       20.30       27.65     14.69 o 
  -7  -9   6      851.95     1051.74    141.59 o 
  -5  -9   6       98.86      130.36     51.92 o 
  -4  -9   6      190.94      226.17     53.09 o 
  -3  -9   6      352.36      379.89     77.39 o 
  -2  -9   6      985.07     1007.84     86.12 o 
  -1  -9   6     1247.89     1170.20    111.53 o 
   0  -9   6      103.41       78.19     23.81 o 
   1  -9   6        5.43        2.69     13.30 o 
   2  -9   6       23.66       20.18     12.52 o 
   3  -9   6      222.37      213.42     40.83 o 
   4  -9   6     2862.71     2919.13    116.36 o 
   5  -9   6        0.48       12.80      8.70 o 
   6  -9   6        4.11       10.88     10.50 o 
   7  -9   6        9.56       26.04     10.79 o 
  -7  -8   6      759.97      719.07     68.08 o 
  -6  -8   6        0.51        1.04     15.77 o 
  -5  -8   6       62.70       81.00     20.96 o 
  -4  -8   6        2.42        2.29     18.78 o 
  -3  -8   6     1303.64     1229.80    123.78 o 
  -2  -8   6     4913.56     5488.98    112.64 o 
  -1  -8   6      338.39      339.09     16.13 o 
   0  -8   6      596.23      521.97     32.44 o 
   1  -8   6       18.87       21.24     12.57 o 
   2  -8   6      483.61      387.69     32.08 o 
   3  -8   6     1709.76     1659.50     66.42 o 
   4  -8   6      210.04      254.10     43.82 o 
   5  -8   6       26.28        8.52     11.89 o 
   6  -8   6      136.22      109.90     22.58 o 
   7  -8   6      174.20      106.93     34.71 o 
  -8  -7   6      188.03      208.17     51.95 o 
  -7  -7   6      178.39      170.32     42.88 o 
  -6  -7   6      161.94      192.25     48.19 o 
  -5  -7   6        1.89       36.17     14.16 o 
  -4  -7   6      743.00      741.95     51.83 o 
  -3  -7   6       43.76       75.00     25.39 o 
  -2  -7   6     1593.73     1584.02    106.38 o 
  -1  -7   6      103.86       98.09     26.38 o 
   0  -7   6      968.01      889.43     52.52 o 
   1  -7   6      412.56      345.78     23.62 o 
   2  -7   6      376.22      347.55     44.33 o 
   3  -7   6     4734.88     4765.27    109.12 o 
   4  -7   6       49.66       52.91     16.20 o 
   5  -7   6      886.49      909.18     43.87 o 
   6  -7   6      529.20      571.99     49.54 o 
   7  -7   6      105.99      130.05     37.21 o 
   8  -7   6     1045.64      934.90     85.64 o 
  -8  -6   6      999.38     1054.72    147.21 o 
  -7  -6   6      169.09      131.30     60.02 o 
  -6  -6   6       63.02       57.48     20.03 o 
  -5  -6   6       68.48       65.49     16.64 o 
  -4  -6   6     3013.14     3034.06     83.54 o 
  -3  -6   6     2954.30     2883.73    130.83 o 
  -2  -6   6       18.81       16.36     21.68 o 
  -1  -6   6      762.05      735.47     41.90 o 
   0  -6   6      667.40      583.32     16.13 o 
   1  -6   6     2943.91     2878.94     50.12 o 
   2  -6   6      765.78      785.48     24.51 o 
   3  -6   6     1402.24     1460.19     63.52 o 
   4  -6   6       20.71       37.16     11.14 o 
   5  -6   6     1987.99     1945.02     52.35 o 
   6  -6   6      273.70      299.12     39.56 o 
   7  -6   6       99.97       93.22     32.84 o 
   8  -6   6      700.48      704.64     68.25 o 
   9  -6   6      101.32       91.63     28.88 o 
  -9  -5   6      116.29       67.28     30.90 o 
  -8  -5   6      162.93      161.86     63.82 o 
  -7  -5   6      107.22       81.97     16.12 o 
  -6  -5   6      214.27      174.80     37.28 o 
  -5  -5   6     2041.76     2209.95     72.61 o 
  -4  -5   6      964.59      872.10     50.35 o 
  -3  -5   6     2578.17     2587.01    135.79 o 
  -2  -5   6     1320.67     1404.68     90.96 o 
  -1  -5   6     2478.91     2460.10     77.39 o 
   0  -5   6     2268.44     2208.48     82.30 o 
   1  -5   6     3743.13     3657.11     41.86 o 
   2  -5   6     3880.57     3914.12     69.67 o 
   3  -5   6     1114.88     1043.98     33.37 o 
   4  -5   6      765.19      734.38     48.76 o 
   5  -5   6     1605.34     1578.53    108.79 o 
   6  -5   6     1509.38     1438.38     45.48 o 
   7  -5   6      416.39      404.68     37.26 o 
   8  -5   6       87.90       67.18     15.94 o 
   9  -5   6        7.08       56.51     22.38 o 
  -9  -4   6      224.29      197.81     75.92 o 
  -8  -4   6      359.39      234.07     46.66 o 
  -7  -4   6        6.21       11.70     12.31 o 
  -6  -4   6       32.24       38.02     12.26 o 
  -5  -4   6     4200.80     4711.02    143.15 o 
  -4  -4   6     1331.80     1317.40    108.12 o 
  -3  -4   6       99.10       86.19     15.56 o 
  -2  -4   6       81.86       48.87     15.37 o 
  -1  -4   6     1972.60     1870.07     81.52 o 
   0  -4   6     5688.93     5859.04    150.43 o 
   1  -4   6       23.42       22.50      6.91 o 
   2  -4   6      876.12      909.60     30.19 o 
   3  -4   6     2815.83     2705.35     87.09 o 
   4  -4   6     4168.46     4156.60    135.76 o 
   5  -4   6     1271.62     1271.23     52.17 o 
   6  -4   6      664.84      641.43     35.75 o 
   7  -4   6     1170.10     1120.74     34.73 o 
   8  -4   6      819.03      787.22     37.28 o 
   9  -4   6      512.38      524.73     49.89 o 
  10  -4   6      175.37      183.54     77.38 o 
  -9  -3   6      137.53      157.85     35.25 o 
  -8  -3   6      510.68      472.25     49.70 o 
  -7  -3   6       99.17       86.56     20.80 o 
  -6  -3   6      821.73      920.95     31.10 o 
  -5  -3   6     1929.45     1977.33     69.97 o 
  -4  -3   6     2526.70     2420.79     57.10 o 
  -3  -3   6     4768.05     4631.54     97.18 o 
  -2  -3   6      302.41      275.97     49.85 o 
  -1  -3   6      156.78      235.17     50.28 o 
   0  -3   6     7806.39     8105.94    286.08 o 
   1  -3   6     1895.76     1939.17     63.36 o 
   2  -3   6     4964.32     4853.41     70.89 o 
   3  -3   6        0.09       17.29      8.66 o 
   4  -3   6     4810.84     4937.09    106.16 o 
   5  -3   6     1154.07     1082.05     38.44 o 
   6  -3   6       35.47       31.71     11.43 o 
   7  -3   6      326.64      316.36     35.71 o 
   8  -3   6      534.80      581.98     58.32 o 
   9  -3   6     2116.27     2121.81     97.26 o 
  10  -3   6      140.49      146.12     45.26 o 
  -9  -2   6      198.95      155.86     45.64 o 
  -8  -2   6       35.99       34.64     15.68 o 
  -7  -2   6       67.27       70.88     16.93 o 
  -6  -2   6     1028.67     1114.93     54.40 o 
  -5  -2   6      621.44      644.49     40.51 o 
  -4  -2   6      751.20      765.75     35.53 o 
  -3  -2   6     4620.17     4252.89     91.94 o 
  -2  -2   6     2769.59     2762.83     53.61 o 
  -1  -2   6     8008.31     9269.54    211.74 o 
   0  -2   6     5739.72     5797.02    106.97 o 
   1  -2   6     1048.48     1039.98     20.22 o 
   2  -2   6    13125.49    13052.28    162.62 o 
   3  -2   6     3443.47     3424.35     61.87 o 
   4  -2   6      460.39      468.36     58.51 o 
   5  -2   6     1248.66     1247.74     37.38 o 
   6  -2   6      129.16      150.84     25.25 o 
   7  -2   6     4406.29     4605.01    131.93 o 
   8  -2   6       98.40       79.36     31.38 o 
   9  -2   6      967.88      938.33     90.84 o 
  10  -2   6        8.82       14.64     16.08 o 
 -10  -1   6      224.54      172.10     35.75 o 
  -9  -1   6      891.05      879.42     83.08 o 
  -8  -1   6        0.10       13.39     10.07 o 
  -7  -1   6       43.88       50.09     12.29 o 
  -6  -1   6     1155.09     1261.13     65.98 o 
  -5  -1   6     1692.65     1682.83     43.95 o 
  -4  -1   6     7705.71     7966.18    126.06 o 
  -3  -1   6        2.24       10.92      6.19 o 
  -2  -1   6      114.40      134.69     13.35 o 
  -1  -1   6     1545.45     1551.28     26.10 o 
   0  -1   6     4771.09     5047.83     61.49 o 
   1  -1   6    10843.12    10961.65     99.00 o 
   2  -1   6     6611.20     6579.60     80.00 o 
   3  -1   6     2816.31     2889.71     99.23 o 
   4  -1   6     1160.45     1282.33     41.68 o 
   5  -1   6      936.81      876.44     21.56 o 
   6  -1   6       81.70       79.44     19.69 o 
   7  -1   6     5756.50     5768.07    123.08 o 
   8  -1   6     1464.94     1530.33     59.73 o 
   9  -1   6        0.50       12.93     12.12 o 
  10  -1   6       59.81       76.78     36.31 o 
 -10   0   6       14.51       28.95     12.09 o 
  -9   0   6      317.25      330.35     35.21 o 
  -8   0   6       26.82       33.89     12.73 o 
  -7   0   6      263.76      290.10     46.52 o 
  -6   0   6      170.79      150.02     20.10 o 
  -5   0   6       44.20       51.88     14.13 o 
  -4   0   6    10148.63    10477.91    256.37 o 
  -3   0   6      794.85      813.05     29.02 o 
  -2   0   6       35.87       52.04      8.77 o 
  -1   0   6     5407.40     5612.74     76.94 o 
   0   0   6     2948.43     3159.71     41.77 o 
   1   0   6    24326.55    24566.70    205.83 o 
   2   0   6     1648.13     1683.64     27.74 o 
   3   0   6      189.41      249.38     21.29 o 
   4   0   6       62.29       68.46     11.36 o 
   5   0   6        0.65        7.37      5.31 o 
   6   0   6     5095.17     5082.68     81.75 o 
   7   0   6       89.86       88.57     14.08 o 
   8   0   6     1645.03     1642.14     62.22 o 
   9   0   6      183.35      133.45     34.93 o 
  10   0   6       53.81       48.34     39.68 o 
  -9   1   6        0.37       37.48     11.97 o 
  -8   1   6        0.46       31.16     14.77 o 
  -7   1   6      332.85      436.55     31.62 o 
  -6   1   6     1938.64     1830.75     60.67 o 
  -5   1   6     3268.17     3253.65    178.61 o 
  -4   1   6       50.14       40.68     11.83 o 
  -3   1   6        5.24       16.52      6.48 o 
  -2   1   6       15.44       30.20      5.82 o 
  -1   1   6     1400.20     1556.36     26.60 o 
   0   1   6     2172.71     2135.08     28.46 o 
   1   1   6    18852.52    19324.80    163.99 o 
   2   1   6     6442.56     6770.99     79.25 o 
   3   1   6      771.09      608.33     16.64 o 
   4   1   6        8.73        8.60      7.65 o 
   5   1   6      181.52      182.42     18.51 o 
   6   1   6    10015.72    10178.50    170.74 o 
   7   1   6      158.41      215.52     54.73 o 
   8   1   6      645.29      608.43     79.23 o 
   9   1   6      102.97       61.67     29.69 o 
  10   1   6      212.11      156.91     29.69 o 
  -9   2   6        0.04       17.62     11.08 o 
  -8   2   6       36.80       35.73     16.87 o 
  -7   2   6      160.12      102.73     18.95 o 
  -6   2   6       35.81       44.53     17.12 o 
  -5   2   6     7324.50     7666.41    140.79 o 
  -4   2   6      701.44      735.78     33.53 o 
  -3   2   6      425.50      375.94     13.49 o 
  -2   2   6      418.01      478.70     11.84 o 
  -1   2   6     9204.55    10036.76     98.52 o 
   0   2   6    20250.18    20113.00    276.76 o 
   1   2   6       58.48       63.42     17.16 o 
   2   2   6     1009.70     1059.67     24.98 o 
   3   2   6     1691.25     1765.11     24.79 o 
   4   2   6      505.26      497.23     22.08 o 
   5   2   6     4317.08     4495.14     61.09 o 
   6   2   6     3047.73     2960.89     88.98 o 
   7   2   6     1179.45     1200.43     61.18 o 
   8   2   6     1483.13     1501.90     57.58 o 
   9   2   6       22.51       14.41     16.81 o 
  10   2   6      405.01      312.65     73.92 o 
  -9   3   6        5.47       16.60     12.43 o 
  -8   3   6      182.56      137.15     26.61 o 
  -7   3   6      887.32      844.61     58.08 o 
  -6   3   6      588.90      646.73     35.24 o 
  -5   3   6      118.54      130.27     22.13 o 
  -4   3   6       95.45       96.61     15.06 o 
  -3   3   6     1852.93     1725.41     35.97 o 
  -2   3   6     1174.93     1203.56     24.20 o 
  -1   3   6      572.08      629.81     13.88 o 
   0   3   6    15379.06    15867.35    470.11 o 
   1   3   6     5529.29     5773.09    115.73 o 
   2   3   6     7591.90     7472.58    107.30 o 
   3   3   6      149.92      159.42     15.79 o 
   4   3   6      923.75      905.31     24.35 o 
   5   3   6     8469.12     8725.63    107.84 o 
   6   3   6      410.66      455.90     38.67 o 
   7   3   6      184.94      219.22     37.90 o 
   8   3   6     2229.43     2101.11     60.51 o 
   9   3   6       10.06       34.06     30.20 o 
  10   3   6      759.25      748.55     98.97 o 
  -9   4   6        2.59        7.37     13.50 o 
  -8   4   6       26.43       28.71     14.34 o 
  -7   4   6     1206.83     1210.73     65.80 o 
  -6   4   6     1786.51     1861.23     85.89 o 
  -5   4   6     1244.01     1295.56     69.41 o 
  -4   4   6     1038.84     1040.80     45.09 o 
  -3   4   6      264.30      210.57     28.57 o 
  -2   4   6     3183.23     3175.00     49.17 o 
  -1   4   6     6521.76     6479.38     70.73 o 
   0   4   6     1036.24     1034.85     56.98 o 
   1   4   6      449.38      537.12     39.63 o 
   2   4   6     6311.70     6162.67    114.46 o 
   3   4   6      381.04      393.66     13.96 o 
   4   4   6      307.03      282.41     19.19 o 
   5   4   6     2383.69     2317.29     55.96 o 
   6   4   6      482.43      515.23     53.44 o 
   7   4   6     3321.20     3302.60    140.44 o 
   8   4   6      160.48      167.12     34.19 o 
   9   4   6       10.68       35.23     24.63 o 
  10   4   6      307.58      345.32     72.09 o 
  -9   5   6        1.13       14.98      9.17 o 
  -8   5   6      598.34      689.47     31.80 o 
  -7   5   6       33.29       33.44     18.17 o 
  -6   5   6      610.64      569.70     41.06 o 
  -5   5   6      346.32      335.20     39.97 o 
  -4   5   6     1110.94     1058.61     46.17 o 
  -3   5   6      199.72      174.80     25.63 o 
  -2   5   6     2289.55     2393.81     48.18 o 
  -1   5   6     6014.52     5727.39     90.95 o 
   0   5   6     6551.85     6741.23     90.29 o 
   1   5   6     3017.61     2777.31     42.89 o 
   2   5   6     1507.42     1526.63     31.50 o 
   3   5   6     1542.03     1579.37     33.25 o 
   4   5   6     1700.75     1609.52     18.05 o 
   5   5   6      787.70      829.45     52.47 o 
   6   5   6      999.20     1040.36     85.85 o 
   7   5   6     3830.76     4010.59     97.02 o 
   8   5   6       10.55       25.29     16.20 o 
   9   5   6      211.60      200.81     72.35 o 
  10   5   6       26.07       35.36     26.05 o 
  -8   6   6      416.80      491.60     73.21 o 
  -7   6   6      495.59      511.00     75.06 o 
  -6   6   6      516.82      540.44     43.80 o 
  -5   6   6      103.58      106.05     25.90 o 
  -4   6   6      240.65      203.21     42.76 o 
  -3   6   6     1601.99     1551.74     65.32 o 
  -2   6   6      444.49      396.41     39.04 o 
  -1   6   6      125.02       96.81     17.62 o 
   0   6   6     3520.52     3690.35     52.18 o 
   1   6   6     9390.17     9386.46    115.22 o 
   2   6   6      843.54      763.46     22.39 o 
   3   6   6      615.59      637.77     32.74 o 
   4   6   6     1629.71     1523.19     59.68 o 
   5   6   6     4820.55     4920.29    105.88 o 
   6   6   6     1892.23     1944.04     59.50 o 
   7   6   6      931.17      964.27     41.77 o 
   8   6   6       26.81       39.54     18.07 o 
   9   6   6        5.66       20.01     13.30 o 
  10   6   6      221.11      248.49     63.74 o 
  -8   7   6       23.10       32.00      9.16 o 
  -7   7   6      387.36      330.85     64.15 o 
  -6   7   6      957.75      992.81     47.57 o 
  -5   7   6      215.67      206.80     44.00 o 
  -4   7   6       27.76       13.56     10.28 o 
  -3   7   6     1372.16     1313.86     54.48 o 
  -2   7   6     1181.73     1064.96     43.43 o 
  -1   7   6     3048.08     3156.25     70.99 o 
   0   7   6       63.73       39.98     10.88 o 
   1   7   6     1494.71     1403.09     30.22 o 
   2   7   6      307.30      250.22     26.35 o 
   3   7   6      127.95       92.12     16.23 o 
   4   7   6      206.08      250.48     33.20 o 
   5   7   6      213.07      234.62     34.89 o 
   6   7   6     3432.81     3469.51     72.67 o 
   7   7   6      144.85      159.51     28.59 o 
   8   7   6       21.45       15.35     17.22 o 
   9   7   6       86.45       47.19     23.30 o 
  -7   8   6       64.31       65.55     30.18 o 
  -6   8   6      137.48      119.32     28.07 o 
  -5   8   6      234.23      220.71     33.70 o 
  -4   8   6      234.37      171.49     39.98 o 
  -3   8   6       76.21       63.62     19.01 o 
  -2   8   6      124.87       95.23     19.39 o 
  -1   8   6     2717.98     2813.25     74.16 o 
   0   8   6     1757.84     1599.06     53.99 o 
   1   8   6       24.39       18.01      6.97 o 
   2   8   6      842.00      742.77     63.34 o 
   3   8   6       30.37       39.42     12.35 o 
   4   8   6     3853.75     4135.32    125.72 o 
   5   8   6     1365.15     1309.26     45.47 o 
   6   8   6      165.82      148.33     39.92 o 
   7   8   6       23.39       63.54     15.79 o 
   8   8   6       21.02       36.79     13.44 o 
   9   8   6      591.73      663.98     44.50 o 
  -6   9   6       45.07       49.72     15.20 o 
  -5   9   6       19.06       27.65     16.61 o 
  -4   9   6      229.59      257.05     40.91 o 
  -3   9   6      404.04      342.32     43.97 o 
  -2   9   6     1990.47     2022.11     53.38 o 
  -1   9   6      208.88      248.91     24.99 o 
   0   9   6     1762.04     1576.97     45.96 o 
   1   9   6        1.92       15.10      9.98 o 
   2   9   6        4.43        4.71      7.70 o 
   3   9   6      223.19      247.73     36.40 o 
   4   9   6     1784.28     2020.68     47.41 o 
   5   9   6     1611.74     1482.04     77.65 o 
   6   9   6       58.66       54.74     18.53 o 
   7   9   6      188.62      202.50     25.27 o 
   8   9   6      196.86      135.02     35.91 o 
  -5  10   6        0.09        8.48     11.18 o 
  -4  10   6       62.25       33.85     16.79 o 
  -3  10   6      234.63      225.87     33.17 o 
  -2  10   6     2174.70     2126.76    116.16 o 
  -1  10   6      286.90      249.88     39.30 o 
   0  10   6        4.55       19.06     10.44 o 
   1  10   6       11.60       18.74     11.81 o 
   2  10   6       24.70       27.70     14.41 o 
   3  10   6     1662.43     1837.60     73.91 o 
   4  10   6        5.57       21.18      8.20 o 
   5  10   6      198.01      157.75     36.41 o 
   6  10   6      253.03      275.73     50.20 o 
   7  10   6       51.21       37.75     29.00 o 
  -4  11   6       32.13       10.73     17.38 o 
  -3  11   6       71.67       59.29     36.20 o 
  -2  11   6      179.31      180.28     64.99 o 
  -1  11   6      203.27      154.15     52.45 o 
   0  11   6      145.97      183.99     69.37 o 
   1  11   6        4.28       11.55     20.08 o 
   2  11   6      189.30      150.78     46.24 o 
   3  11   6     1653.76     1891.80    105.69 o 
   4  11   6      435.69      295.11     64.83 o 
   5  11   6       85.97       97.31     58.18 o 
   6  11   6       21.91       29.83     27.34 o 
  -2  12   6       27.98       25.18     22.62 o 
  -1  12   6        7.94       21.75     19.34 o 
   0  12   6       36.54       65.70     33.93 o 
   1  12   6       19.46       52.06     22.52 o 
   2  12   6      509.50      376.31     60.35 o 
   3  12   6       70.26       79.31     22.53 o 
   4  12   6       23.79       24.72     19.16 o 
   5  12   6      545.06      625.83    121.61 o 
  -3 -11   7      354.62      297.01     69.75 o 
  -2 -11   7       30.70       39.90     21.50 o 
  -1 -11   7      357.41      489.61    107.99 o 
   0 -11   7       97.52       96.69     55.60 o 
   1 -11   7      514.12      581.99     58.47 o 
   2 -11   7        0.42       57.78     28.07 o 
   3 -11   7       14.35       13.85     19.38 o 
  -5 -10   7      534.12      514.34     69.80 o 
  -4 -10   7       91.82       97.03     24.58 o 
  -3 -10   7      117.30      105.06     33.78 o 
  -2 -10   7       12.78       53.83     21.78 o 
  -1 -10   7     1975.85     2179.01     89.38 o 
   0 -10   7      777.05      917.36     66.84 o 
   1 -10   7      320.71      283.70     98.05 o 
   2 -10   7      447.89      377.28     80.97 o 
   3 -10   7       61.85       76.90     22.00 o 
   4 -10   7      471.01      401.37     67.16 o 
   5 -10   7       96.59       80.61     33.70 o 
  -6  -9   7       13.97       28.32     21.17 o 
  -5  -9   7       59.90       11.79     20.21 o 
  -4  -9   7      210.11      224.05     52.22 o 
  -3  -9   7       42.65       66.56     20.21 o 
  -2  -9   7      442.87      557.42     56.83 o 
  -1  -9   7      392.06      371.26     69.53 o 
   0  -9   7      928.05      902.91     66.10 o 
   1  -9   7      149.00       76.68     27.85 o 
   2  -9   7      144.86      114.03     39.52 o 
   3  -9   7      533.42      569.06     95.24 o 
   4  -9   7     1016.96      976.58     43.47 o 
   5  -9   7      680.99      738.11     83.29 o 
   6  -9   7        0.31       37.44     13.08 o 
  -7  -8   7      348.56      303.87     78.28 o 
  -6  -8   7      170.60      157.10     45.59 o 
  -5  -8   7      353.54      319.41     77.32 o 
  -4  -8   7       87.70      151.30     35.44 o 
  -3  -8   7        3.20       33.90     23.54 o 
  -2  -8   7     5814.80     6034.69    231.30 o 
  -1  -8   7      335.18      419.22     87.63 o 
   0  -8   7        0.50       29.09     15.55 o 
   1  -8   7       21.59       44.44     18.41 o 
   2  -8   7      143.37      121.04     27.78 o 
   3  -8   7     1783.03     1778.98     51.21 o 
   4  -8   7        2.16       31.87     13.68 o 
   5  -8   7      592.13      559.21     35.00 o 
   6  -8   7      404.61      316.37     66.76 o 
   7  -8   7      179.21      176.64     30.04 o 
  -7  -7   7       10.38       43.27     22.46 o 
  -6  -7   7      113.63      126.79     25.58 o 
  -5  -7   7       14.10       16.68     13.79 o 
  -4  -7   7        2.91       47.94     30.52 o 
  -3  -7   7      219.34      274.58     50.36 o 
  -2  -7   7     2425.11     2228.02    144.95 o 
  -1  -7   7     1896.58     2019.80    140.12 o 
   0  -7   7     1298.02     1195.10    138.28 o 
   1  -7   7      364.22      363.04     33.99 o 
   2  -7   7      198.37      293.94     41.92 o 
   3  -7   7     3834.08     3871.65    114.28 o 
   4  -7   7      355.50      404.57     40.07 o 
   5  -7   7      249.57      203.23     33.79 o 
   6  -7   7       41.34       38.44     13.05 o 
   7  -7   7      764.65      802.95     70.69 o 
   8  -7   7      329.52      292.94     31.75 o 
  -8  -6   7      907.93      890.71    124.59 o 
  -7  -6   7      173.06      215.84     68.95 o 
  -6  -6   7      797.13      675.49     75.20 o 
  -5  -6   7        5.67       39.18     15.94 o 
  -4  -6   7       90.30       66.47     35.31 o 
  -3  -6   7     4757.80     5075.90    146.21 o 
  -2  -6   7        1.42       23.13     16.35 o 
  -1  -6   7        0.93       21.19     19.89 o 
   0  -6   7     2016.58     1839.29     93.39 o 
   1  -6   7      256.53      279.93     25.45 o 
   2  -6   7     1912.58     2056.87     70.55 o 
   3  -6   7     1194.57     1246.35     57.18 o 
   4  -6   7      147.44      158.72     43.72 o 
   5  -6   7     1814.37     1808.85     77.00 o 
   6  -6   7      196.04      204.23     38.68 o 
   7  -6   7      733.20      786.52     37.35 o 
   8  -6   7      371.88      427.51     49.77 o 
  -8  -5   7       96.39       48.12     24.67 o 
  -7  -5   7      106.51      103.69     24.87 o 
  -6  -5   7      700.59      854.30     72.67 o 
  -5  -5   7       10.17       12.68     13.61 o 
  -4  -5   7       60.49       37.78     17.45 o 
  -3  -5   7     4449.85     4883.96    116.65 o 
  -2  -5   7     2484.06     2467.92     98.38 o 
  -1  -5   7     5250.64     5598.14    169.67 o 
   0  -5   7      195.82      233.40     31.08 o 
   1  -5   7       26.52       45.25     15.47 o 
   2  -5   7     3880.52     4167.97     67.13 o 
   3  -5   7      877.08      816.67     44.98 o 
   4  -5   7      758.55      754.40     29.30 o 
   5  -5   7     1125.33      997.26     40.25 o 
   6  -5   7      162.46      170.07     30.34 o 
   7  -5   7      160.13      152.90     19.74 o 
   8  -5   7        4.84       20.14      8.58 o 
   9  -5   7      153.45      102.40     23.75 o 
  -9  -4   7      337.98      438.01     62.49 o 
  -8  -4   7      318.24      274.85     66.21 o 
  -7  -4   7      401.18      336.59     72.73 o 
  -6  -4   7       24.74       29.95     10.34 o 
  -5  -4   7      386.78      385.51     39.72 o 
  -4  -4   7     1279.93     1228.77     57.73 o 
  -3  -4   7       14.38       19.75     17.29 o 
  -2  -4   7      335.03      373.12     74.43 o 
  -1  -4   7     8062.79     8017.67    207.33 o 
   0  -4   7      220.07      245.54     60.46 o 
   1  -4   7        0.15       18.38      9.54 o 
   2  -4   7     2456.07     2528.36     51.95 o 
   3  -4   7      584.06      572.05     45.33 o 
   4  -4   7    11145.94    11446.75    131.41 o 
   5  -4   7        0.07        8.15     12.04 o 
   6  -4   7     1061.76     1202.38     56.06 o 
   7  -4   7      233.96      259.70     38.44 o 
   8  -4   7      145.73      132.38     53.30 o 
   9  -4   7      986.73      903.16    114.39 o 
  -9  -3   7      337.76      242.70     75.49 o 
  -8  -3   7      553.74      537.21     39.60 o 
  -7  -3   7     1313.26     1243.93     65.18 o 
  -6  -3   7        0.03       17.32      7.55 o 
  -5  -3   7      822.58      791.47     21.61 o 
  -4  -3   7     2845.30     2950.21     56.15 o 
  -3  -3   7     3177.21     2974.26     72.23 o 
  -2  -3   7     3808.38     3697.34     90.50 o 
  -1  -3   7     1813.11     1702.54     52.46 o 
   0  -3   7        1.28       23.18     15.20 o 
   1  -3   7     1173.05     1091.75     24.71 o 
   2  -3   7      436.69      387.25     20.69 o 
   3  -3   7      231.86      236.71     23.75 o 
   4  -3   7     7064.87     7206.10    134.92 o 
   5  -3   7       50.37       75.79     22.08 o 
   6  -3   7       63.99       65.63     21.63 o 
   7  -3   7       11.67       25.45     12.81 o 
   8  -3   7       65.98       68.98     23.10 o 
   9  -3   7     1795.24     1879.16     74.23 o 
  10  -3   7       29.11       28.67     27.85 o 
  -9  -2   7      328.05      223.74     47.13 o 
  -8  -2   7        2.52       13.46      8.99 o 
  -7  -2   7      330.76      368.27     36.82 o 
  -6  -2   7       94.49       76.52     25.86 o 
  -5  -2   7        2.18       23.52     12.12 o 
  -4  -2   7       30.47       36.72      8.15 o 
  -3  -2   7     2220.89     2145.35     82.19 o 
  -2  -2   7    14933.28    15480.52    180.37 o 
  -1  -2   7      870.17      874.17     30.95 o 
   0  -2   7     1227.40     1179.86     25.87 o 
   1  -2   7     1051.20     1012.31     38.10 o 
   2  -2   7     2234.84     2107.79     47.65 o 
   3  -2   7     9888.59    10109.39    191.24 o 
   4  -2   7       16.12       26.33      9.41 o 
   5  -2   7      261.12      254.45     29.69 o 
   6  -2   7       82.39       80.29     13.54 o 
   7  -2   7      737.39      664.26     37.24 o 
   8  -2   7     1253.88     1283.15     84.88 o 
   9  -2   7      646.60      695.03     49.73 o 
  10  -2   7      161.79      125.90     51.49 o 
  -9  -1   7      844.43      722.87     57.11 o 
  -8  -1   7      572.95      592.08     49.61 o 
  -7  -1   7        8.71       17.57     10.55 o 
  -6  -1   7     1678.40     1801.95     69.12 o 
  -5  -1   7      937.94      919.99     43.56 o 
  -4  -1   7     2900.08     2766.90     68.39 o 
  -3  -1   7     1228.08     1258.31     41.86 o 
  -2  -1   7     1682.58     1538.87     49.10 o 
  -1  -1   7     1816.51     1970.35     29.78 o 
   0  -1   7       21.27       23.43      5.38 o 
   1  -1   7     2058.22     2028.77     32.51 o 
   2  -1   7      506.99      497.50     14.77 o 
   3  -1   7    14713.54    15279.33    293.42 o 
   4  -1   7      567.60      587.63     22.37 o 
   5  -1   7      921.73      927.52     29.95 o 
   6  -1   7      109.10      102.84     15.04 o 
   7  -1   7       93.00       72.22     20.67 o 
   8  -1   7     3588.44     3928.30     87.98 o 
   9  -1   7       35.07       38.43     12.71 o 
  10  -1   7       37.25       66.47     23.26 o 
  -9   0   7      212.47      173.41     30.08 o 
  -8   0   7      556.51      662.16     37.15 o 
  -7   0   7        2.01       18.58     12.18 o 
  -6   0   7      140.89      117.13     26.47 o 
  -5   0   7      528.01      545.83     74.47 o 
  -4   0   7     5777.19     6027.47    118.01 o 
  -3   0   7     7354.35     7397.34    117.10 o 
  -2   0   7       16.04       20.83      5.06 o 
  -1   0   7     1164.22     1033.58     14.60 o 
   0   0   7      164.37      177.31     12.48 o 
   1   0   7     8405.66     8622.61    101.54 o 
   2   0   7     3635.15     3570.90     35.92 o 
   3   0   7     1763.09     1730.85     31.62 o 
   4   0   7      141.79      144.26     20.32 o 
   5   0   7     1557.99     1536.36     22.53 o 
   6   0   7     1787.36     1706.86     59.57 o 
   7   0   7      737.22      767.82     37.26 o 
   8   0   7     1263.67     1391.57     97.22 o 
   9   0   7      165.48      147.40     49.06 o 
  10   0   7      570.56      711.72     61.17 o 
  -9   1   7      370.92      326.89     61.76 o 
  -8   1   7       98.25       80.33     24.10 o 
  -7   1   7       22.16       45.76     13.39 o 
  -6   1   7      346.67      399.75     47.90 o 
  -5   1   7     1377.54     1409.66     57.00 o 
  -4   1   7      617.30      635.74     23.40 o 
  -3   1   7     2501.56     2585.48     60.27 o 
  -2   1   7       94.55      109.46     14.65 o 
  -1   1   7      972.08      931.93     32.28 o 
   0   1   7     1223.23     1216.00     25.48 o 
   1   1   7     3574.20     3447.58     30.24 o 
   2   1   7    10399.77    10609.80    110.24 o 
   3   1   7      922.46      930.73     20.09 o 
   4   1   7     2632.84     2572.79     49.03 o 
   5   1   7      877.92      883.15     16.91 o 
   6   1   7     3091.13     3031.46     68.79 o 
   7   1   7     1948.51     1982.96     79.15 o 
   8   1   7      256.30      280.67     36.41 o 
   9   1   7       42.42       39.07     20.62 o 
  10   1   7     1123.05     1038.11     66.75 o 
  -9   2   7      202.22      220.91     31.91 o 
  -8   2   7      217.45      173.08     39.71 o 
  -7   2   7      133.57      111.03     31.07 o 
  -6   2   7      114.80      136.08     16.13 o 
  -5   2   7     4463.73     4370.03    112.06 o 
  -4   2   7     2467.11     2542.05     55.02 o 
  -3   2   7      836.25      856.20     20.45 o 
  -2   2   7       11.00       16.80      6.82 o 
  -1   2   7      367.79      330.56     21.97 o 
   0   2   7     9854.02    10021.74    156.30 o 
   1   2   7      394.34      339.95     62.56 o 
   2   2   7      351.99      361.06      9.15 o 
   3   2   7     2062.31     2260.56     35.97 o 
   4   2   7     3278.34     3148.83     71.95 o 
   5   2   7     1097.86     1063.86     24.99 o 
   6   2   7      611.06      562.66     45.04 o 
   7   2   7     2324.97     2329.36     91.79 o 
   8   2   7      778.02      739.43     89.21 o 
   9   2   7      738.03      780.21     77.39 o 
  10   2   7      181.91      131.82     39.81 o 
  -9   3   7       84.16       77.58     21.14 o 
  -8   3   7       62.37       44.25     16.96 o 
  -7   3   7       65.16       50.25     12.85 o 
  -6   3   7      477.50      449.39     39.31 o 
  -5   3   7     1884.26     1951.02     90.84 o 
  -4   3   7     2877.01     2893.66     64.20 o 
  -3   3   7     2644.61     2581.98     63.12 o 
  -2   3   7      826.08      775.89     30.20 o 
  -1   3   7      401.56      349.12     16.10 o 
   0   3   7     4607.96     4367.89     90.89 o 
   1   3   7     5046.51     4866.39    168.56 o 
   2   3   7     3409.25     3322.80     77.93 o 
   3   3   7      122.35       97.47     11.62 o 
   4   3   7     2352.83     2376.51     39.93 o 
   5   3   7     2335.99     2298.04     38.87 o 
   6   3   7      281.92      274.57     26.90 o 
   7   3   7      525.29      620.30     92.49 o 
   8   3   7       11.49       32.19     19.11 o 
   9   3   7     1939.05     2187.44     79.78 o 
  10   3   7       71.54       65.13     31.89 o 
  -8   4   7       27.19       25.71     13.51 o 
  -7   4   7      176.42      135.30     33.94 o 
  -6   4   7     1599.06     1688.24     55.00 o 
  -5   4   7      453.33      469.56     50.46 o 
  -4   4   7        1.48       13.23     12.01 o 
  -3   4   7      659.94      669.40     31.05 o 
  -2   4   7      139.10      141.70     17.82 o 
  -1   4   7     4408.61     4200.36     85.86 o 
   0   4   7      167.43      215.48     41.89 o 
   1   4   7      552.92      621.60     33.27 o 
   2   4   7     4910.18     5206.60    111.62 o 
   3   4   7     2492.23     2382.16     51.99 o 
   4   4   7      992.22      981.07     31.76 o 
   5   4   7      382.19      363.38     20.13 o 
   6   4   7      712.35      768.81     36.80 o 
   7   4   7     5832.97     5977.13    101.64 o 
   8   4   7      203.32      247.57     51.97 o 
   9   4   7      606.89      654.60     57.27 o 
  10   4   7      397.55      433.76     56.85 o 
  -8   5   7        0.01       20.75     14.72 o 
  -7   5   7      220.29      214.86     43.71 o 
  -6   5   7     1136.42     1060.46     56.64 o 
  -5   5   7     1016.09      974.40     32.72 o 
  -4   5   7     1967.23     2012.65     63.12 o 
  -3   5   7        1.36       10.27      9.73 o 
  -2   5   7       76.44       94.68     11.93 o 
  -1   5   7     3051.93     2803.07     75.84 o 
   0   5   7     4460.31     4502.97     97.33 o 
   1   5   7     5064.82     5113.75    123.87 o 
   2   5   7     2602.67     2857.41    134.09 o 
   3   5   7      409.38      342.00     14.82 o 
   4   5   7     3056.24     2939.93     64.60 o 
   5   5   7      613.55      577.79     32.25 o 
   6   5   7        1.82        5.44      4.49 o 
   7   5   7      763.80      886.21     89.62 o 
   8   5   7     1525.71     1537.71     77.07 o 
   9   5   7       12.30       18.36     10.51 o 
  10   5   7        0.57       25.82     14.68 o 
  -8   6   7       10.51       20.49     11.15 o 
  -7   6   7      253.16      224.17     52.56 o 
  -6   6   7      310.08      322.91     40.39 o 
  -5   6   7      185.20      186.70     32.79 o 
  -4   6   7     1702.02     1680.72     45.99 o 
  -3   6   7       64.82       51.16     13.32 o 
  -2   6   7      150.79      115.18     17.36 o 
  -1   6   7      943.65      881.77     64.30 o 
   0   6   7      359.03      402.20     80.55 o 
   1   6   7     5809.75     6032.33    140.04 o 
   2   6   7     1211.59     1164.04     47.00 o 
   3   6   7       19.02       45.12      8.66 o 
   4   6   7        3.33       10.39      7.34 o 
   5   6   7      393.58      351.59     17.59 o 
   6   6   7     3966.97     4314.30     84.95 o 
   7   6   7      181.50      140.67     41.20 o 
   8   6   7      314.09      266.06     65.47 o 
   9   6   7       10.81        4.48     16.30 o 
  -7   7   7      161.69      150.96     44.04 o 
  -6   7   7      701.10      765.25     34.70 o 
  -5   7   7      888.94      933.91     38.92 o 
  -4   7   7      198.66      156.76     43.81 o 
  -3   7   7        0.33       18.63      9.89 o 
  -2   7   7      109.22       74.81     17.01 o 
  -1   7   7     1268.44     1190.09     60.67 o 
   0   7   7     2299.94     2207.79     71.73 o 
   1   7   7     2459.83     2499.79     64.88 o 
   2   7   7     1170.55     1039.64     28.25 o 
   3   7   7      575.65      448.44     23.18 o 
   4   7   7        0.31        3.07      7.97 o 
   5   7   7      175.02      169.72     20.98 o 
   6   7   7     2832.36     3080.77     71.81 o 
   7   7   7      505.28      505.29     66.46 o 
   8   7   7       94.94       83.68     23.20 o 
   9   7   7       16.59       21.09     13.78 o 
  -6   8   7       58.30       62.51     19.43 o 
  -5   8   7     1418.58     1463.31     65.90 o 
  -4   8   7        7.38       14.12     16.11 o 
  -3   8   7      210.99      142.05     27.33 o 
  -2   8   7      400.45      275.86     42.06 o 
  -1   8   7     2127.95     2237.98     76.04 o 
   0   8   7     3561.13     3517.40    100.23 o 
   1   8   7       51.79       39.43     13.40 o 
   2   8   7      397.72      375.60     42.23 o 
   3   8   7      270.23      320.77     45.45 o 
   4   8   7      768.34      751.99     31.05 o 
   5   8   7     2081.42     2007.36     45.17 o 
   6   8   7      393.96      405.08     49.56 o 
   7   8   7      166.08      128.55     47.64 o 
   8   8   7      226.78      194.89     78.99 o 
  -6   9   7      100.90      193.97     65.23 o 
  -5   9   7       69.01       39.51     27.20 o 
  -4   9   7        0.19       37.57     19.42 o 
  -3   9   7       18.14       26.79     14.80 o 
  -2   9   7      507.44      451.76     72.43 o 
  -1   9   7       11.38       38.17     21.28 o 
   0   9   7     2648.49     2731.52     70.20 o 
   1   9   7      515.52      589.23     89.48 o 
   2   9   7      137.31      178.46     37.56 o 
   3   9   7        6.85       23.82     12.42 o 
   4   9   7       13.56       49.86     16.94 o 
   5   9   7     1973.88     2052.49     96.57 o 
   6   9   7       62.53       31.12     36.73 o 
   7   9   7       51.70       70.89     54.96 o 
   8   9   7      255.47      306.93     98.05 o 
  -5  10   7       90.79       54.66     18.00 o 
  -4  10   7       17.25       23.39     30.57 o 
  -3  10   7       18.96       63.76     32.60 o 
  -2  10   7      443.24      492.37    121.74 o 
  -1  10   7      913.17      763.17     87.13 o 
   0  10   7       42.36       27.89     23.29 o 
   1  10   7       23.57       35.35     35.17 o 
   2  10   7      239.85      219.67     45.36 o 
   3  10   7      722.36      717.72     48.98 o 
   4  10   7      379.57      291.99     74.92 o 
   5  10   7      210.96      176.20     51.65 o 
   6  10   7       67.48        9.57     44.47 o 
   7  10   7      325.79      240.19     67.39 o 
  -3  11   7      245.42      236.23     37.06 o 
  -2  11   7       49.52       30.66     15.51 o 
  -1  11   7      636.84      527.33    104.85 o 
   0  11   7      294.17      334.34     89.57 o 
   1  11   7      525.47      508.70     59.82 o 
   2  11   7      212.90      297.34     95.15 o 
   3  11   7      135.34      222.74     51.92 o 
   4  11   7     1026.23      828.96     75.21 o 
   5  11   7      181.49      207.69    106.15 o 
  -1  12   7       22.66       39.80     24.25 o 
   0  12   7      251.47      248.51     87.10 o 
   1  12   7      310.31      197.57     70.06 o 
   2  12   7      152.91      179.67     43.48 o 
   3  12   7        6.42       12.23     16.90 o 
  -1 -11   8        0.07       39.52     21.25 o 
   0 -11   8      147.73       97.49     43.64 o 
   1 -11   8      467.98      379.39    105.68 o 
  -4 -10   8        0.66       17.55     14.91 o 
  -3 -10   8       27.81       40.32     14.51 o 
  -1 -10   8       51.98       71.85     37.61 o 
   0 -10   8     1440.51     1408.44     99.16 o 
   1 -10   8      174.80      170.00     37.96 o 
   2 -10   8        4.10       47.13     21.52 o 
   3 -10   8      284.74      190.04     51.46 o 
   4 -10   8       21.24       28.64     18.06 o 
  -5  -9   8      278.10      274.20     90.72 o 
  -4  -9   8       93.91       61.33     23.03 o 
  -3  -9   8       84.00       63.53     30.24 o 
  -2  -9   8      287.07      213.46     58.10 o 
  -1  -9   8        4.92       33.45     21.29 o 
   0  -9   8     1726.56     1777.34     83.20 o 
   1  -9   8      182.41      204.20     50.42 o 
   2  -9   8      147.32      215.09     79.08 o 
   3  -9   8        5.95       21.49     15.68 o 
   4  -9   8        1.05       26.31     25.04 o 
   5  -9   8     1228.80     1265.70    130.45 o 
  -6  -8   8      511.65      551.33    100.39 o 
  -5  -8   8       12.81       28.02     12.99 o 
  -4  -8   8      190.98      224.74     49.93 o 
  -3  -8   8      113.76      134.06     29.18 o 
  -2  -8   8      411.27      489.12     93.86 o 
  -1  -8   8     1014.53     1175.81     94.31 o 
   0  -8   8       61.07       70.96     24.08 o 
   1  -8   8        1.25       24.97     10.65 o 
   2  -8   8     1266.57     1351.54    194.06 o 
   3  -8   8       53.10       37.99     17.79 o 
   4  -8   8      132.98      151.78     28.81 o 
   5  -8   8      489.38      501.20     77.17 o 
   6  -8   8      228.82      160.72     46.95 o 
  -7  -7   8        2.40       28.57     22.80 o 
  -6  -7   8      814.39      846.20     64.33 o 
  -5  -7   8      258.50      247.22     46.93 o 
  -4  -7   8      665.14      664.53     56.72 o 
  -3  -7   8      269.10      263.46     66.51 o 
  -2  -7   8      174.88      155.94     44.75 o 
  -1  -7   8     2469.42     2653.51     76.87 o 
   0  -7   8      439.86      434.39     59.94 o 
   1  -7   8      869.85      802.87     73.45 o 
   2  -7   8      812.55      804.79     70.20 o 
   3  -7   8      117.58      113.32     24.99 o 
   4  -7   8      676.57      729.64     38.17 o 
   5  -7   8       55.81       49.41     15.30 o 
   6  -7   8      224.43      151.97     37.11 o 
   7  -7   8      832.32      840.74     63.96 o 
  -7  -6   8      361.46      320.14     93.57 o 
  -6  -6   8       39.64       30.79     17.34 o 
  -5  -6   8       41.47       23.24     14.52 o 
  -4  -6   8      246.26      235.09     83.30 o 
  -3  -6   8     1105.14     1118.52     73.20 o 
  -2  -6   8      253.42      236.86     57.03 o 
  -1  -6   8        8.38       41.06     16.84 o 
   0  -6   8     1182.82     1092.62     53.87 o 
   1  -6   8     2514.72     2517.48     83.48 o 
   2  -6   8      999.48      992.54     31.69 o 
   3  -6   8      208.50      174.20     25.34 o 
   4  -6   8      445.14      465.10     33.59 o 
   5  -6   8      530.39      508.76     36.30 o 
   6  -6   8     2230.26     2141.78     79.03 o 
   7  -6   8       61.80       73.94     20.94 o 
   8  -6   8       25.02       16.34     20.96 o 
  -8  -5   8       80.34       56.59     25.07 o 
  -7  -5   8      483.86      448.56     76.24 o 
  -6  -5   8      687.71      763.92     75.81 o 
  -5  -5   8      343.40      311.38     80.94 o 
  -4  -5   8      126.67      146.84     36.97 o 
  -3  -5   8     1829.50     1897.36     77.94 o 
  -2  -5   8     1293.12     1413.01    130.08 o 
  -1  -5   8     3076.85     3266.25    125.71 o 
   0  -5   8     1224.28     1224.97     59.29 o 
   1  -5   8     2070.43     2025.71     90.54 o 
   2  -5   8      227.72      216.08     23.31 o 
   3  -5   8      823.16      838.65     30.56 o 
   4  -5   8      166.59      160.32     29.54 o 
   5  -5   8      782.28      633.20     38.00 o 
   6  -5   8     2858.28     2875.52    118.64 o 
   7  -5   8      123.28       99.02     17.29 o 
   8  -5   8       46.35       24.08     15.68 o 
  -8  -4   8      279.76      251.76     57.76 o 
  -7  -4   8       44.04       58.14     18.74 o 
  -6  -4   8      671.73      638.21     76.86 o 
  -5  -4   8      559.10      585.63     53.12 o 
  -4  -4   8      378.14      454.49     69.78 o 
  -3  -4   8       10.64       19.56     19.44 o 
  -2  -4   8      380.79      470.61     80.72 o 
  -1  -4   8     4142.42     4289.99    101.43 o 
   0  -4   8     3494.22     3598.94    214.50 o 
   1  -4   8      557.73      561.98     29.37 o 
   2  -4   8     2299.34     2129.40     58.88 o 
   3  -4   8       43.74       51.36     27.41 o 
   4  -4   8     1960.57     1842.51     68.90 o 
   5  -4   8     1364.67     1395.49     49.09 o 
   6  -4   8      496.19      506.44     53.64 o 
   7  -4   8        0.56       15.57     13.17 o 
   8  -4   8       99.79       71.68     23.48 o 
   9  -4   8      366.94      380.53     74.09 o 
  -8  -3   8      305.48      239.82     73.46 o 
  -7  -3   8     1475.86     1669.62     77.88 o 
  -6  -3   8       25.48       46.79     10.81 o 
  -5  -3   8      261.26      254.82     28.40 o 
  -4  -3   8     1326.41     1382.72     68.80 o 
  -3  -3   8      473.88      454.05     21.40 o 
  -2  -3   8     3427.88     3597.34     77.84 o 
  -1  -3   8        6.21       18.95     15.03 o 
   0  -3   8     1446.50     1436.44     60.58 o 
   1  -3   8       20.97        9.98      7.41 o 
   2  -3   8       11.92       15.29      6.55 o 
   3  -3   8     1831.47     1816.93     63.32 o 
   4  -3   8     2164.79     2139.70     72.14 o 
   5  -3   8     4041.36     4286.51    100.66 o 
   6  -3   8        6.12       20.67     12.90 o 
   7  -3   8      517.24      482.18     34.60 o 
   8  -3   8      150.59      106.75     33.95 o 
   9  -3   8      500.92      498.07     61.06 o 
  -8  -2   8        6.72       25.72     19.98 o 
  -7  -2   8      760.30      661.97     66.84 o 
  -6  -2   8      475.72      512.75     44.58 o 
  -5  -2   8       11.64       31.98      8.41 o 
  -4  -2   8       13.87        6.97      7.32 o 
  -3  -2   8      522.67      476.09     25.98 o 
  -2  -2   8    13775.29    14570.14    181.60 o 
  -1  -2   8     3290.95     3704.87     71.85 o 
   0  -2   8       53.28       46.01     22.09 o 
   1  -2   8      710.27      711.79     26.95 o 
   2  -2   8      384.42      386.23     17.26 o 
   3  -2   8     6996.71     6858.00    122.88 o 
   4  -2   8       76.81       99.34     29.92 o 
   5  -2   8      631.87      676.44     26.21 o 
   6  -2   8      517.18      486.01     33.74 o 
   7  -2   8      163.83      192.91     24.04 o 
   8  -2   8      488.58      558.05     46.25 o 
   9  -2   8      157.46      180.91     39.22 o 
  -8  -1   8     1002.66      954.48     49.83 o 
  -7  -1   8       10.34       23.25     10.80 o 
  -6  -1   8       38.62       43.86     14.74 o 
  -5  -1   8      191.77      215.19     30.06 o 
  -4  -1   8      744.15      732.44     40.37 o 
  -3  -1   8      615.65      603.85     44.13 o 
  -2  -1   8     1906.32     1848.36     38.48 o 
  -1  -1   8     3143.29     3059.40     56.96 o 
   0  -1   8     1883.80     1788.27     34.24 o 
   1  -1   8      130.28      117.42     12.81 o 
   2  -1   8      448.37      439.77     18.55 o 
   3  -1   8    10041.95    10017.97    189.95 o 
   4  -1   8     2318.87     2496.24     51.71 o 
   5  -1   8       54.04       62.49     21.54 o 
   6  -1   8      201.03      222.60     33.35 o 
   7  -1   8     1293.96     1389.11     63.28 o 
   8  -1   8     1741.05     1770.98    100.15 o 
   9  -1   8      202.67      172.53     44.34 o 
  10  -1   8        0.26       28.05     10.97 o 
  -8   0   8      850.88      988.65     41.26 o 
  -7   0   8      452.26      439.34     40.42 o 
  -6   0   8       31.67       38.85     13.15 o 
  -5   0   8       26.26       49.99     20.75 o 
  -4   0   8      474.95      510.24     31.49 o 
  -3   0   8     7222.02     7483.93    133.23 o 
  -2   0   8      520.71      500.41     30.83 o 
  -1   0   8      655.63      638.37     22.22 o 
   0   0   8       81.42       87.00     10.45 o 
   1   0   8        0.52       11.04      5.27 o 
   2   0   8     7029.32     7282.09    141.42 o 
   3   0   8       61.92       48.75     13.08 o 
   4   0   8      673.61      680.21     36.95 o 
   5   0   8     2136.84     2217.11    120.82 o 
   6   0   8       43.55       53.05     24.72 o 
   7   0   8      405.67      392.89     28.09 o 
   8   0   8      771.73      726.35     58.28 o 
   9   0   8      292.83      293.32     51.46 o 
  10   0   8      411.28      363.62     98.30 o 
  -8   1   8        1.06       29.16     10.29 o 
  -7   1   8      182.56      202.21     23.04 o 
  -6   1   8      299.12      265.41     48.98 o 
  -5   1   8     1084.56     1070.80     41.07 o 
  -4   1   8      306.79      339.62     40.55 o 
  -3   1   8     4372.00     4520.94    131.34 o 
  -2   1   8     2900.77     2938.96     81.79 o 
  -1   1   8     4362.08     4290.34     77.61 o 
   0   1   8        6.49        6.24      2.41 o 
   1   1   8       41.97       65.39     11.98 o 
   2   1   8    10593.11    10822.91    172.54 o 
   3   1   8     2507.59     2390.75     44.22 o 
   4   1   8     3356.71     3412.07     64.46 o 
   5   1   8      265.76      297.03     38.86 o 
   6   1   8      233.69      256.91     26.11 o 
   7   1   8     1356.01     1344.58     86.68 o 
   8   1   8       29.81       17.03     17.58 o 
   9   1   8       36.44       74.25     24.07 o 
  10   1   8      572.25      533.47     94.95 o 
  -8   2   8      241.60      235.33     37.29 o 
  -7   2   8      241.07      228.40     45.75 o 
  -6   2   8       14.97       26.87     15.04 o 
  -5   2   8      933.79     1010.45     34.37 o 
  -4   2   8     4357.67     4664.37    108.15 o 
  -3   2   8      217.75      220.68     25.51 o 
  -2   2   8      318.09      290.40     20.81 o 
  -1   2   8     2618.82     2552.79     44.95 o 
   0   2   8       18.21       18.15     14.42 o 
   1   2   8     1188.53     1132.38     43.30 o 
   2   2   8      475.52      439.84     14.72 o 
   3   2   8     2529.91     2478.87     40.45 o 
   4   2   8     6272.64     6535.13     98.50 o 
   5   2   8        1.44        8.45     10.02 o 
   6   2   8      463.73      484.57     49.86 o 
   7   2   8      919.35      978.41     68.39 o 
   8   2   8      359.59      302.98     59.20 o 
   9   2   8     1122.15     1263.03     51.34 o 
  10   2   8       74.87       58.87     23.39 o 
  -8   3   8      117.35       79.29     21.36 o 
  -7   3   8      173.05      133.94     27.84 o 
  -6   3   8       29.96       30.74     13.58 o 
  -5   3   8       28.80       27.26     13.76 o 
  -4   3   8     1827.46     1838.89     65.63 o 
  -3   3   8     2876.19     2785.87     92.38 o 
  -2   3   8     2808.97     2731.49     44.14 o 
  -1   3   8      665.67      751.74     45.21 o 
   0   3   8      661.09      782.67     38.44 o 
   1   3   8     3339.45     3022.14    187.34 o 
   2   3   8     1899.83     2006.80     57.13 o 
   3   3   8     2827.57     2777.95     51.82 o 
   4   3   8     4221.49     4309.99     63.71 o 
   5   3   8        0.09       10.28      7.11 o 
   6   3   8     1552.99     1627.32     45.84 o 
   7   3   8        6.08       -3.70     15.24 o 
   8   3   8        1.22       31.95     14.54 o 
   9   3   8     1306.86     1317.44     64.99 o 
  10   3   8       25.31       29.83     14.53 o 
  -8   4   8        1.62       19.55     11.06 o 
  -7   4   8       73.67       84.17     30.63 o 
  -6   4   8      326.91      272.60     50.27 o 
  -5   4   8      975.96      957.83     32.31 o 
  -4   4   8       64.61       61.07     13.27 o 
  -3   4   8      225.33      238.48     28.71 o 
  -2   4   8     2546.47     2424.41     64.39 o 
  -1   4   8       79.91       94.55     31.55 o 
   0   4   8        0.59       14.68     11.24 o 
   1   4   8     1931.16     1920.62    137.77 o 
   2   4   8     2801.19     2981.54     74.88 o 
   3   4   8     6222.38     6483.16    108.86 o 
   4   4   8      253.58      244.59     22.67 o 
   5   4   8      606.75      574.70     24.31 o 
   6   4   8        9.24       14.25      6.52 o 
   7   4   8      768.02      712.57     50.73 o 
   8   4   8     1802.71     2000.38    152.50 o 
   9   4   8      579.04      534.19     50.65 o 
  -7   5   8        3.31       21.87     16.98 o 
  -6   5   8      229.98      198.63     41.13 o 
  -5   5   8      531.27      451.98     54.37 o 
  -4   5   8     3269.48     3163.27     78.53 o 
  -3   5   8      787.11      790.74     60.50 o 
  -2   5   8      376.67      357.27     57.42 o 
  -1   5   8      115.45      136.06     29.87 o 
   0   5   8       26.03       17.73      8.96 o 
   1   5   8     2561.83     2675.82     79.56 o 
   2   5   8      244.79      219.18     33.37 o 
   3   5   8     6275.80     6441.94    130.68 o 
   4   5   8      235.88      216.08     24.67 o 
   5   5   8       32.21       22.94      6.61 o 
   6   5   8       12.49       17.24     13.63 o 
   7   5   8      269.04      273.95     66.33 o 
   8   5   8     2206.32     2320.27    188.77 o 
   9   5   8        0.36       20.07     41.84 o 
  -7   6   8       21.37       39.85     19.53 o 
  -6   6   8      121.58       96.64     34.14 o 
  -5   6   8       21.42       20.20     14.27 o 
  -4   6   8      759.29      733.57     27.07 o 
  -3   6   8     2973.89     2984.41     93.90 o 
  -2   6   8       30.48       23.86     10.82 o 
  -1   6   8       48.00       20.95     21.50 o 
   0   6   8      342.01      458.23     95.70 o 
   1   6   8     3654.22     3917.70    104.58 o 
   2   6   8     2721.10     2775.27     81.12 o 
   3   6   8       33.28       64.78     15.17 o 
   4   6   8      264.48      265.39     34.05 o 
   5   6   8        0.99        7.71      5.63 o 
   6   6   8     1589.59     1803.12    126.86 o 
   7   6   8      421.58      399.79     61.66 o 
   8   6   8      530.84      528.67     65.42 o 
   9   6   8       18.15       27.62     33.79 o 
  -6   7   8      266.63      278.70     62.49 o 
  -5   7   8     1238.93     1418.81    168.98 o 
  -4   7   8        9.79       21.90     17.90 o 
  -3   7   8       46.95       52.95     33.60 o 
  -2   7   8      249.02      215.71     36.81 o 
  -1   7   8        1.88        1.58     12.44 o 
   0   7   8      483.42      577.53     65.57 o 
   1   7   8       59.77      148.08     30.83 o 
   2   7   8     2937.55     2906.17    197.79 o 
   3   7   8      918.55     1000.67     38.22 o 
   4   7   8      628.25      680.16     33.15 o 
   5   7   8      190.02      204.39     67.34 o 
   6   7   8     1255.29     1264.92    111.21 o 
   7   7   8     2094.16     2200.08    100.35 o 
   8   7   8       38.11      102.92     53.30 o 
  -6   8   8        4.71       60.25     19.00 o 
  -5   8   8      380.45      288.62     86.99 o 
  -4   8   8     1445.51     1617.26    133.95 o 
  -3   8   8      106.19      178.83     66.65 o 
  -2   8   8        0.75      -11.10     20.54 o 
  -1   8   8      154.13       97.54     33.08 o 
   0   8   8     3447.46     3581.65     82.42 o 
   1   8   8      236.21      117.93     36.52 o 
   2   8   8        0.13       15.32     20.16 o 
   3   8   8       69.42      106.91     25.35 o 
   4   8   8      369.32      410.89     34.62 o 
   5   8   8      496.79      660.68     34.59 o 
   6   8   8       11.58       27.43     56.34 o 
   7   8   8      700.97      665.79    177.95 o 
   8   8   8      235.96      258.23    103.38 o 
  -5   9   8       73.92       61.17     28.76 o 
  -4   9   8      177.94      140.60     52.32 o 
  -3   9   8      195.76      176.42     57.03 o 
  -2   9   8       15.95       44.36     15.75 o 
  -1   9   8      262.20      257.23     63.82 o 
   0   9   8      548.49      577.62     43.12 o 
   1   9   8     1212.56     1102.40     60.35 o 
   2   9   8      363.92      527.37    102.42 o 
   3   9   8      278.03      309.70     55.13 o 
   4   9   8       66.69       66.03     22.72 o 
   5   9   8      963.87     1353.67     79.91 o 
   6   9   8      456.74      345.78    151.26 o 
   7   9   8      129.25       99.06     47.69 o 
  -4  10   8       30.74       68.98     24.78 o 
  -3  10   8        0.74       40.10     19.34 o 
  -2  10   8        5.75       40.58     20.44 o 
  -1  10   8     1220.99     1283.63     62.74 o 
   0  10   8      188.30      124.59     27.88 o 
   1  10   8        3.93       15.01     17.26 o 
   2  10   8      368.76      562.15    120.88 o 
   3  10   8      165.06      127.08     27.05 o 
   4  10   8      197.22      147.56     50.15 o 
   5  10   8      212.73      184.31     65.09 o 
   6  10   8      465.02      369.35    138.37 o 
  -2  11   8        5.56       37.57     20.08 o 
  -1  11   8      628.99      563.84     75.73 o 
   0  11   8      553.10      454.62     89.58 o 
   1  11   8      558.46      537.28     76.75 o 
   2  11   8       18.28       52.90     31.90 o 
   3  11   8       18.17       11.28      9.70 o 
   4  11   8      257.05      223.91     54.94 o 
  -2 -10   9       58.32       67.03     24.26 o 
  -1 -10   9       88.25       72.33     31.18 o 
   0 -10   9      684.38      693.96    106.05 o 
   1 -10   9       62.04       66.56     31.63 o 
   2 -10   9       21.46       60.91     21.58 o 
  -4  -9   9      384.05      431.63     87.60 o 
  -3  -9   9      398.75      262.37     79.12 o 
  -2  -9   9       99.74      100.24     32.13 o 
  -1  -9   9       87.82      123.22     34.98 o 
   0  -9   9      564.90      596.38     73.96 o 
   1  -9   9      883.72      819.30     72.99 o 
   2  -9   9      285.51      191.71     60.10 o 
   3  -9   9      142.42      182.65     43.21 o 
   4  -9   9      466.36      397.47    101.28 o 
  -5  -8   9      213.32      191.34     62.61 o 
  -4  -8   9        6.28       36.68     21.48 o 
  -3  -8   9      161.14       98.29     42.81 o 
  -2  -8   9      241.42      288.06     86.17 o 
  -1  -8   9      666.62      641.81     47.18 o 
   0  -8   9       75.65       46.70     32.41 o 
   1  -8   9       73.48      120.49     41.11 o 
   2  -8   9     1076.19      961.61     90.36 o 
   3  -8   9      422.49      583.09     67.73 o 
   4  -8   9      368.38      338.83     47.24 o 
   5  -8   9       61.03       50.00     48.47 o 
  -6  -7   9      448.16      363.82    108.49 o 
  -5  -7   9      299.49      297.82     71.14 o 
  -4  -7   9      850.85      785.49     76.70 o 
  -3  -7   9       12.78       20.70     23.14 o 
  -2  -7   9       29.95       20.46     34.74 o 
  -1  -7   9     1268.64     1369.65     73.05 o 
   0  -7   9      423.60      414.61     65.38 o 
   1  -7   9     1033.19     1093.67    117.19 o 
   2  -7   9       96.81      152.38     28.55 o 
   3  -7   9      378.34      402.41     83.63 o 
   4  -7   9      454.88      423.41    108.41 o 
   5  -7   9       14.08       33.72     10.33 o 
   6  -7   9      258.21      203.53     63.22 o 
  -6  -6   9      332.09      181.36     62.55 o 
  -5  -6   9        0.41        3.71     10.13 o 
  -4  -6   9      725.24      878.15     98.45 o 
  -3  -6   9       40.40       49.76     29.04 o 
  -2  -6   9      113.81      111.13     35.42 o 
  -1  -6   9      244.00      339.06     73.83 o 
   0  -6   9      325.11      265.72     69.21 o 
   1  -6   9     4413.47     4423.66    146.01 o 
   2  -6   9      589.10      715.13     87.87 o 
   3  -6   9      157.88      204.94     38.15 o 
   4  -6   9      957.52      982.59     71.44 o 
   5  -6   9      244.26      144.39     34.27 o 
   6  -6   9      486.36      448.67     84.64 o 
   7  -6   9        7.54       19.57     11.23 o 
  -7  -5   9      416.28      370.93     80.30 o 
  -6  -5   9      605.25      761.20    137.17 o 
  -5  -5   9     1914.99     2073.39    101.77 o 
  -4  -5   9       21.69       33.08     30.10 o 
  -3  -5   9       10.49       34.45     21.75 o 
  -2  -5   9      529.13      527.43     48.15 o 
  -1  -5   9      368.81      431.69     67.98 o 
   0  -5   9      825.80      850.99     58.86 o 
   1  -5   9     1036.18      897.24     93.21 o 
   2  -5   9      565.70      572.34     98.45 o 
   3  -5   9       99.35       99.17     28.57 o 
   4  -5   9       15.74       37.42     13.06 o 
   5  -5   9      290.72      275.29     57.74 o 
   6  -5   9     2544.90     2445.85     74.16 o 
   7  -5   9      264.00      312.35     51.74 o 
   8  -5   9       32.06       40.14     36.64 o 
  -7  -4   9       41.13       20.73     15.97 o 
  -6  -4   9      277.89      233.20     56.89 o 
  -5  -4   9     1732.36     1875.36    131.10 o 
  -4  -4   9       66.99       57.62     26.74 o 
  -3  -4   9       24.05       29.95     18.82 o 
  -2  -4   9      337.82      358.79     48.63 o 
  -1  -4   9       81.08       69.44     18.45 o 
   0  -4   9     7807.98     8327.12    355.31 o 
   1  -4   9      388.14      386.84     66.38 o 
   2  -4   9       32.88       35.64      8.58 o 
   3  -4   9        0.56       10.20      8.08 o 
   4  -4   9      902.36      828.43     27.80 o 
   5  -4   9     2628.06     2606.41     66.06 o 
   6  -4   9      358.12      304.24     40.13 o 
   7  -4   9      143.55      161.49     32.53 o 
   8  -4   9       45.35       18.26     12.78 o 
  -8  -3   9      128.89      124.97     37.83 o 
  -7  -3   9      543.83      513.50     98.74 o 
  -6  -3   9     1380.47     1434.66     70.76 o 
  -5  -3   9      128.15      169.55     42.39 o 
  -4  -3   9       71.78       53.45     18.21 o 
  -3  -3   9      279.44      274.61     57.65 o 
  -2  -3   9     2775.77     2680.98    138.05 o 
  -1  -3   9      545.92      524.68     64.88 o 
   0  -3   9     3379.21     3746.04    320.28 o 
   1  -3   9      144.13      120.87     17.40 o 
   2  -3   9     1646.34     1623.37     56.63 o 
   3  -3   9      185.34      220.65     21.21 o 
   4  -3   9        9.80       14.17      8.60 o 
   5  -3   9     4929.31     4965.96    102.27 o 
   6  -3   9      485.11      421.07     40.04 o 
   7  -3   9      155.34      135.68     27.27 o 
   8  -3   9       84.01       53.81     11.27 o 
   9  -3   9       24.66       50.48     18.20 o 
  -8  -2   9        3.71       18.12     11.60 o 
  -7  -2   9      747.17      822.80    121.15 o 
  -6  -2   9     1111.85     1192.39     74.81 o 
  -5  -2   9      260.39      197.80     44.21 o 
  -4  -2   9     1087.51     1019.68     52.66 o 
  -3  -2   9      193.02      191.06     27.02 o 
  -2  -2   9      720.69      759.99     50.36 o 
  -1  -2   9     8076.85     8789.54    143.05 o 
   0  -2   9       30.91       23.58     10.96 o 
   1  -2   9        9.79        5.78      4.90 o 
   2  -2   9      756.70      754.48     26.03 o 
   3  -2   9      444.05      386.39     25.23 o 
   4  -2   9      551.50      533.43     33.37 o 
   5  -2   9     1528.70     1575.00     58.46 o 
   6  -2   9      741.93      694.42     46.51 o 
   7  -2   9      699.99      722.82     42.02 o 
   8  -2   9       83.47       64.31     20.47 o 
   9  -2   9      131.96      149.68     55.33 o 
  -8  -1   9      245.11      224.20     49.41 o 
  -7  -1   9      161.13      166.59     49.90 o 
  -6  -1   9      177.96      221.04     38.93 o 
  -5  -1   9      777.87      757.97     39.42 o 
  -4  -1   9      121.74       88.15     31.89 o 
  -3  -1   9     1163.54     1134.57     49.06 o 
  -2  -1   9      617.00      560.44     34.60 o 
  -1  -1   9     3577.76     3700.79     62.58 o 
   0  -1   9     1349.24     1287.80     18.92 o 
   1  -1   9     2877.83     2848.15     49.93 o 
   2  -1   9       54.67       51.70     13.65 o 
   3  -1   9      757.42      688.48     36.45 o 
   4  -1   9     4795.06     4695.81     99.00 o 
   5  -1   9      303.30      297.70     31.05 o 
   6  -1   9      536.22      544.56     34.50 o 
   7  -1   9     1606.76     1569.84     88.85 o 
   8  -1   9      138.93      134.48     29.97 o 
   9  -1   9      451.92      449.89    115.33 o 
  -8   0   9      980.79     1051.42     79.10 o 
  -7   0   9     1084.14     1161.77     40.28 o 
  -6   0   9       36.68       30.20     12.85 o 
  -5   0   9      279.91      298.04     38.30 o 
  -4   0   9        1.75       -0.92     13.63 o 
  -3   0   9     2788.61     2836.65    106.68 o 
  -2   0   9     2712.49     2669.90     60.79 o 
  -1   0   9       24.75       16.47      5.68 o 
   0   0   9      125.57      153.57     16.57 o 
   1   0   9     2107.78     2222.45     37.85 o 
   2   0   9      559.95      616.49     33.47 o 
   3   0   9       91.04       87.59     15.14 o 
   4   0   9     1494.59     1466.16     51.39 o 
   5   0   9     2579.95     2331.74    101.68 o 
   6   0   9     2674.28     2901.00     78.28 o 
   7   0   9       25.83       40.00     20.73 o 
   8   0   9        8.46       12.34     19.89 o 
   9   0   9      394.94      408.80    126.86 o 
  -8   1   9        0.48       24.66     12.97 o 
  -7   1   9      220.25      296.24     50.82 o 
  -6   1   9      947.21      927.71     37.82 o 
  -5   1   9      190.45      215.69     35.68 o 
  -4   1   9       34.95       37.09     14.83 o 
  -3   1   9     2272.75     2347.15    106.94 o 
  -2   1   9     4829.88     4819.54    133.61 o 
  -1   1   9     4362.98     4272.26     67.94 o 
   0   1   9     1174.85     1125.81     19.77 o 
   1   1   9      283.42      264.22     14.02 o 
   2   1   9     1356.28     1287.43     37.72 o 
   3   1   9     1171.70     1093.74     47.67 o 
   4   1   9      322.22      323.26     30.17 o 
   5   1   9      100.35       77.51     14.75 o 
   6   1   9     3412.91     3506.34     74.51 o 
   7   1   9      283.21      266.94     50.04 o 
   8   1   9        5.53       23.96     10.87 o 
   9   1   9        6.63       11.42     18.09 o 
  -8   2   9      260.34      190.14     39.81 o 
  -7   2   9      120.03       64.88     23.24 o 
  -6   2   9        9.44       23.43     15.16 o 
  -5   2   9       91.76       61.06     22.35 o 
  -4   2   9      907.76      946.15     34.08 o 
  -3   2   9      371.05      375.66     33.47 o 
  -2   2   9      257.52      269.32     31.64 o 
  -1   2   9     2042.47     2028.99     57.28 o 
   0   2   9     2404.09     2561.65     76.99 o 
   1   2   9      179.98      218.59     35.32 o 
   2   2   9     1245.35     1189.28     27.89 o 
   3   2   9     1144.44     1013.37     32.23 o 
   4   2   9     2846.28     2911.20     65.16 o 
   5   2   9     2029.64     2082.55     61.34 o 
   6   2   9      681.22      740.31     58.83 o 
   7   2   9       40.84       62.09     31.02 o 
   8   2   9       51.89       35.20     12.87 o 
   9   2   9      573.80      512.60     63.24 o 
  -7   3   9      331.86      287.67     70.11 o 
  -6   3   9      110.32       61.36     22.38 o 
  -5   3   9        0.67        9.07      7.62 o 
  -4   3   9      822.48      885.87     94.31 o 
  -3   3   9     1782.62     1737.22     43.37 o 
  -2   3   9     5290.14     5348.68    112.70 o 
  -1   3   9       84.61       51.41     23.80 o 
   0   3   9       71.53       69.54     23.36 o 
   1   3   9     1237.97     1144.83     72.82 o 
   2   3   9        8.79        0.69     11.89 o 
   3   3   9      561.08      555.62     47.45 o 
   4   3   9     1217.07     1331.19     65.96 o 
   5   3   9     4197.09     4292.73    119.61 o 
   6   3   9       30.24       19.71     10.56 o 
   7   3   9        2.36       15.05     16.80 o 
   8   3   9       46.47       37.74     23.99 o 
   9   3   9     1129.53     1054.67     89.46 o 
  -7   4   9      394.64      361.52     45.87 o 
  -6   4   9       19.58       27.12     11.71 o 
  -5   4   9      163.58      181.75     28.98 o 
  -4   4   9       18.60       32.47     13.90 o 
  -3   4   9      475.16      464.00     32.31 o 
  -2   4   9     4472.58     4491.80    153.62 o 
  -1   4   9     3454.71     3211.87    112.40 o 
   0   4   9        0.20       19.96     13.58 o 
   1   4   9      818.56      928.26     57.06 o 
   2   4   9     1358.10     1441.91     61.61 o 
   3   4   9     4099.32     4245.36    115.64 o 
   4   4   9       38.14       17.31     23.85 o 
   5   4   9      399.12      357.37     34.15 o 
   6   4   9        0.35       24.83     17.42 o 
   7   4   9       57.16       85.68     24.88 o 
   8   4   9      600.84      532.11     75.19 o 
   9   4   9       20.49       12.61     26.15 o 
  -7   5   9       20.88       46.45     19.84 o 
  -6   5   9        2.12        7.74     25.59 o 
  -5   5   9      190.74      225.27     59.02 o 
  -4   5   9     1123.10     1153.14    139.52 o 
  -3   5   9     1051.67     1109.02     58.25 o 
  -2   5   9      849.82      894.76     43.75 o 
  -1   5   9      602.95      571.42     69.23 o 
   0   5   9        0.10       27.64     21.70 o 
   1   5   9        1.77       17.16     13.21 o 
   2   5   9        8.58        1.53     13.90 o 
   3   5   9     1896.68     1962.99     61.16 o 
   4   5   9     1203.51     1099.51     39.83 o 
   5   5   9       56.06       60.76     16.16 o 
   6   5   9       64.48       58.37     31.39 o 
   7   5   9      319.77      255.19    104.58 o 
   8   5   9     1080.73     1079.23    142.79 o 
   9   5   9      423.91      417.41    129.71 o 
  -6   6   9       35.54       30.48     24.28 o 
  -5   6   9      104.07      108.45     26.10 o 
  -4   6   9      215.69      225.94     54.09 o 
  -3   6   9     1925.06     1972.98    124.69 o 
  -2   6   9     1455.53     1418.38    176.76 o 
  -1   6   9      331.93      389.58     52.19 o 
   0   6   9        1.25       -2.06     19.54 o 
   1   6   9      294.68      306.10     56.15 o 
   2   6   9     5500.28     5463.64    171.71 o 
   3   6   9      178.24      257.54    117.61 o 
   4   6   9      498.59      462.41     29.82 o 
   5   6   9      355.24      357.77     54.29 o 
   6   6   9       17.58       49.53     23.11 o 
   7   6   9      651.59      629.88     48.33 o 
   8   6   9      218.44      180.81     96.94 o 
  -6   7   9        5.62        4.71     18.78 o 
  -5   7   9      707.73      561.76     82.72 o 
  -4   7   9      232.86      205.74     49.38 o 
  -3   7   9     1049.35     1141.02    114.52 o 
  -2   7   9      763.95      735.74     61.82 o 
  -1   7   9      199.06      266.78     54.82 o 
   0   7   9       35.51       10.17     24.67 o 
   1   7   9      471.60      570.14     48.38 o 
   2   7   9     2312.34     2481.87     74.09 o 
   3   7   9      927.91      852.10    138.41 o 
   4   7   9      222.69      333.39     63.99 o 
   5   7   9      132.47      155.61     27.15 o 
   6   7   9      121.59      121.61     45.29 o 
   7   7   9     1089.48     1079.32    177.68 o 
   8   7   9       47.35      133.12     93.53 o 
  -5   8   9      254.46      193.13     55.86 o 
  -4   8   9      735.14      786.07     71.87 o 
  -3   8   9      143.24      138.24     35.43 o 
  -2   8   9        0.74       23.61     20.46 o 
  -1   8   9      364.64      411.43     74.66 o 
   0   8   9      178.53      249.58     51.27 o 
   1   8   9      697.97      639.60     88.79 o 
   2   8   9      326.28      307.79     48.03 o 
   3   8   9      204.65      178.77     50.08 o 
   4   8   9      435.91      569.66     71.53 o 
   5   8   9       31.90       32.31     23.20 o 
   6   8   9      201.81      132.75     72.91 o 
   7   8   9      184.29      142.51     93.26 o 
  -4   9   9      280.37      288.14     69.43 o 
  -3   9   9      604.51      552.72     59.00 o 
  -2   9   9      224.16      244.22     78.99 o 
  -1   9   9       39.03       37.34     15.58 o 
   0   9   9       20.88       48.56     26.12 o 
   1   9   9     1428.42     1392.10     91.69 o 
   2   9   9      483.69      575.38     84.98 o 
   3   9   9      134.18      178.28     39.27 o 
   4   9   9      285.61      301.02     78.96 o 
   5   9   9       31.09       59.38     37.10 o 
   6   9   9      594.75      560.38    189.74 o 
  -3  10   9        3.27       12.13     15.70 o 
  -2  10   9      285.78      345.80     92.74 o 
  -1  10   9       25.82       30.95     18.80 o 
   0  10   9       28.48       18.99     30.56 o 
   1  10   9      144.77      126.88     34.36 o 
   2  10   9      624.79      655.55    115.17 o 
   3  10   9      697.21      815.27     49.00 o 
   4  10   9       75.55       71.34     20.66 o 
   5  10   9        7.62       20.53     33.69 o 
   0  11   9      118.49       78.48     37.77 o 
   1  11   9      246.34      258.93     47.88 o 
   2  11   9        0.30       12.34     16.15 o 
   3  11   9      549.53      764.63    129.76 o 
  -2  -9  10      229.84      223.08     68.90 o 
  -1  -9  10       12.06       16.60     15.56 o 
   0  -9  10       29.92       20.47     27.43 o 
   1  -9  10      270.94      281.37     65.02 o 
   2  -9  10       10.04       39.87     24.30 o 
  -4  -8  10        0.01       52.98     21.22 o 
  -3  -8  10        3.50       38.48     28.49 o 
  -2  -8  10     1017.45     1158.23    125.43 o 
  -1  -8  10       54.80       57.31     22.95 o 
   0  -8  10        0.27       12.83     13.39 o 
   1  -8  10      281.65      267.84     46.31 o 
   2  -8  10      213.42      212.83     61.09 o 
   3  -8  10      809.80      922.75     83.17 o 
   4  -8  10       39.13       29.52     22.94 o 
  -5  -7  10      364.87      396.85    100.37 o 
  -4  -7  10      834.19      774.24     96.80 o 
  -3  -7  10      373.64      325.91     73.60 o 
  -2  -7  10       54.81       45.00     42.76 o 
  -1  -7  10      179.30      324.09     84.93 o 
   0  -7  10      240.86      133.99     59.88 o 
   1  -7  10       90.29      112.31     26.24 o 
   2  -7  10        0.34       28.59     13.93 o 
   3  -7  10      990.97      985.27    108.17 o 
   4  -7  10       31.67       30.24     18.20 o 
   5  -7  10       41.12       25.80     31.25 o 
  -5  -6  10       15.92       41.53     24.01 o 
  -4  -6  10      630.77      598.57     66.62 o 
  -3  -6  10     1815.52     1924.98    122.30 o 
  -2  -6  10       24.10       45.83     21.31 o 
  -1  -6  10      182.29      189.64     41.96 o 
   0  -6  10      233.46      251.10     44.04 o 
   1  -6  10      945.20      924.76     50.59 o 
   2  -6  10     1715.50     1855.59    102.03 o 
   3  -6  10      458.25      493.65    106.27 o 
   4  -6  10       16.77       31.12     16.25 o 
   5  -6  10        2.07       55.21     18.60 o 
   6  -6  10      162.30       97.49     37.24 o 
  -6  -5  10      206.61      175.51     70.53 o 
  -5  -5  10      696.99      811.83     53.90 o 
  -4  -5  10       60.98       50.47     29.46 o 
  -3  -5  10      586.78      518.72     84.74 o 
  -2  -5  10       25.81       22.33     19.46 o 
  -1  -5  10        3.79       29.96     15.21 o 
   0  -5  10      383.69      402.61     65.96 o 
   1  -5  10      875.40      744.62     72.31 o 
   2  -5  10     1628.00     1779.69     87.32 o 
   3  -5  10        1.07       16.87     11.19 o 
   4  -5  10       65.61       47.98     24.14 o 
   5  -5  10      223.42      223.13     49.55 o 
   6  -5  10      293.97      258.49     37.36 o 
   7  -5  10      777.51      955.49    134.90 o 
  -6  -4  10       51.37       76.01     32.91 o 
  -5  -4  10     1528.63     1605.86    147.85 o 
  -4  -4  10      941.93     1101.54     77.10 o 
  -3  -4  10       26.99       19.95     10.82 o 
  -2  -4  10      877.00      780.93     74.96 o 
  -1  -4  10      132.61      112.95     27.23 o 
   0  -4  10     2025.72     2064.03    133.26 o 
   1  -4  10      656.44      774.94     59.03 o 
   2  -4  10      150.76      179.84     28.19 o 
   3  -4  10       37.03       30.75     17.02 o 
   4  -4  10      419.71      377.41     43.90 o 
   5  -4  10      940.22      812.21     45.63 o 
   6  -4  10       62.21       53.14     12.32 o 
   7  -4  10      513.62      589.99     50.95 o 
  -7  -3  10       72.98       79.72     22.73 o 
  -6  -3  10      455.95      497.73     56.39 o 
  -5  -3  10        0.42       11.99     24.00 o 
  -4  -3  10      565.06      585.95     67.16 o 
  -3  -3  10     1389.94     1295.28    128.15 o 
  -2  -3  10        3.03       12.13     15.70 o 
  -1  -3  10       25.08       42.30     11.79 o 
   0  -3  10     3289.57     3289.80    267.39 o 
   1  -3  10     3179.09     3123.52    141.54 o 
   2  -3  10      201.10      220.91     20.79 o 
   3  -3  10      115.78      159.30     24.94 o 
   4  -3  10      358.11      357.94     29.70 o 
   5  -3  10      789.15      695.18     38.45 o 
   6  -3  10      931.54      966.26     44.00 o 
   7  -3  10        0.10        6.96     11.96 o 
   8  -3  10       22.73       14.56     19.76 o 
  -7  -2  10      104.78       70.17     35.66 o 
  -6  -2  10     1664.79     1758.26    104.03 o 
  -5  -2  10      761.41      681.07     53.05 o 
  -4  -2  10        7.39       36.80     21.22 o 
  -3  -2  10        3.76       25.90     19.41 o 
  -2  -2  10      146.89      130.20     34.08 o 
  -1  -2  10     3011.49     3104.63    199.04 o 
   0  -2  10        0.20       16.67      9.74 o 
   1  -2  10      547.18      546.05     42.91 o 
   2  -2  10      643.71      651.68     38.65 o 
   3  -2  10       88.46      117.83     20.68 o 
   4  -2  10     1065.99      977.78     49.67 o 
   5  -2  10      315.90      354.24     34.13 o 
   6  -2  10      230.07      258.14     46.67 o 
   7  -2  10      765.02      701.97     73.83 o 
   8  -2  10      233.57      231.58     58.94 o 
  -7  -1  10       61.87       60.67     21.52 o 
  -6  -1  10      338.42      309.21     79.78 o 
  -5  -1  10      430.09      522.99     47.32 o 
  -4  -1  10     1123.26     1079.52     57.03 o 
  -3  -1  10      107.64       83.58     26.07 o 
  -2  -1  10        0.30        6.94      5.88 o 
  -1  -1  10     1977.50     2115.95     66.27 o 
   0  -1  10     2906.64     2855.77     92.45 o 
   1  -1  10     1602.66     1651.82     74.70 o 
   2  -1  10       13.73       20.07      6.43 o 
   3  -1  10      286.41      322.20     29.59 o 
   4  -1  10     2338.59     2278.32    113.14 o 
   5  -1  10      616.79      537.28     35.31 o 
   6  -1  10      361.02      352.90     33.20 o 
   7  -1  10      502.15      398.46     40.61 o 
   8  -1  10      484.52      541.46     47.04 o 
  -7   0  10     1083.72     1205.04     55.19 o 
  -6   0  10      538.75      423.80     66.17 o 
  -5   0  10        9.19        7.39     10.57 o 
  -4   0  10      293.81      294.55     43.70 o 
  -3   0  10        5.01       17.78      8.90 o 
  -2   0  10      506.41      536.18     43.42 o 
  -1   0  10      262.45      262.58     27.77 o 
   0   0  10     1062.86     1036.43     65.08 o 
   1   0  10     4893.35     4883.87    103.54 o 
   2   0  10       22.24       20.82     11.55 o 
   3   0  10      346.87      333.07     22.32 o 
   4   0  10      812.34      808.18     26.17 o 
   5   0  10      527.84      462.21     28.35 o 
   6   0  10     1561.95     1584.38     49.29 o 
   7   0  10      402.20      407.76     78.02 o 
   8   0  10      301.53      349.66     64.76 o 
   9   0  10       11.47       21.06     10.57 o 
  -7   1  10      240.04      208.44     71.14 o 
  -6   1  10      931.59      986.02     94.53 o 
  -5   1  10     1065.53     1057.57     70.99 o 
  -4   1  10        8.14       11.44      8.05 o 
  -3   1  10        4.46       25.43      9.10 o 
  -2   1  10     1572.74     1654.33    139.47 o 
  -1   1  10     1234.10     1324.23     43.40 o 
   0   1  10      809.31      883.82     21.65 o 
   1   1  10      631.53      608.28     26.70 o 
   2   1  10      422.78      392.89     34.32 o 
   3   1  10     1449.36     1405.55     44.92 o 
   4   1  10      333.19      296.14     30.88 o 
   5   1  10      286.65      285.17     25.65 o 
   6   1  10     2349.81     2335.89     52.64 o 
   7   1  10      327.13      257.37     63.02 o 
   8   1  10      114.74      101.40     38.52 o 
   9   1  10        0.23       19.67     13.18 o 
  -7   2  10      110.86       62.59     21.82 o 
  -6   2  10       11.27       10.95      8.03 o 
  -5   2  10      590.10      538.45     27.13 o 
  -4   2  10       15.68       38.82     11.67 o 
  -3   2  10       57.77       55.45     11.47 o 
  -2   2  10       13.80       20.27     14.99 o 
  -1   2  10      665.69      718.65     39.53 o 
   0   2  10     5689.72     5888.47    408.20 o 
   1   2  10       49.17       40.61     23.75 o 
   2   2  10       18.71       23.67     16.63 o 
   3   2  10      882.04      801.57     43.23 o 
   4   2  10     2214.40     1939.42     59.84 o 
   5   2  10     3272.05     3580.35     91.07 o 
   6   2  10       60.38       91.61     22.40 o 
   7   2  10       59.07       56.09     17.24 o 
   8   2  10       12.10       12.75      9.39 o 
   9   2  10       35.90       20.99     28.17 o 
  -7   3  10      536.99      499.51     76.66 o 
  -6   3  10      741.72      652.21     68.17 o 
  -5   3  10       12.30       14.20     15.40 o 
  -4   3  10       55.72       88.60     28.94 o 
  -3   3  10      465.31      438.92     82.60 o 
  -2   3  10     1193.21     1200.45     68.86 o 
  -1   3  10      113.42       64.49     25.09 o 
   0   3  10     1337.76     1352.62     64.65 o 
   1   3  10      162.84      141.53     46.31 o 
   2   3  10        2.86       23.90     12.12 o 
   3   3  10      114.47      171.09     26.60 o 
   4   3  10        2.68       17.85     10.57 o 
   5   3  10     3395.21     3538.19     76.07 o 
   6   3  10      875.73      849.45    193.24 o 
   7   3  10       67.51       64.53     34.71 o 
   8   3  10        0.48       14.73     23.48 o 
  -6   4  10      367.14      421.41     43.98 o 
  -5   4  10      116.73      108.42     41.20 o 
  -4   4  10       30.36       57.45     26.03 o 
  -3   4  10      153.41      111.88     29.32 o 
  -2   4  10      874.45      970.64     74.89 o 
  -1   4  10     3390.48     3329.06    156.32 o 
   0   4  10       28.29       24.64     23.71 o 
   1   4  10       99.53      124.29     21.30 o 
   2   4  10       10.82       11.23     11.79 o 
   3   4  10     2097.72     2238.51     97.03 o 
   4   4  10     1883.60     1817.41     53.10 o 
   5   4  10      133.78      152.09     35.08 o 
   6   4  10       33.23       20.53     19.42 o 
   7   4  10      518.06      513.24    169.02 o 
   8   4  10       97.69       98.97     32.50 o 
  -6   5  10       57.99       57.44     22.15 o 
  -5   5  10        0.02       12.73     20.33 o 
  -4   5  10       47.62       37.14     17.17 o 
  -3   5  10      765.84      814.26     61.59 o 
  -2   5  10        1.51       19.28     19.13 o 
  -1   5  10     1079.43     1235.08     42.84 o 
   0   5  10      456.30      405.63     43.63 o 
   1   5  10       58.16       98.34     25.15 o 
   2   5  10      286.10      290.78     35.07 o 
   3   5  10      659.21      768.46     36.59 o 
   4   5  10     5666.49     5432.09    130.96 o 
   5   5  10      346.75      317.19     31.88 o 
   7   5  10       44.47       59.38     22.00 o 
   8   5  10      126.50       96.11     32.13 o 
  -5   6  10        6.27       55.51     21.82 o 
  -4   6  10      175.51      146.27     34.85 o 
  -3   6  10     1066.31     1242.38     64.88 o 
  -2   6  10     1001.42      873.62     88.33 o 
  -1   6  10       72.69       65.26     28.54 o 
   0   6  10       40.13       68.24     30.14 o 
   1   6  10      106.34       96.91     27.09 o 
   2   6  10     1410.66     1429.73     52.81 o 
   3   6  10       88.19       43.28     23.03 o 
   4   6  10      349.55      339.67     62.98 o 
   5   6  10      858.34      912.23    137.63 o 
   6   6  10      701.60      580.63    160.09 o 
   7   6  10      112.04      142.88     60.58 o 
  -5   7  10       10.86       29.97     17.80 o 
  -4   7  10       99.84       71.93     31.50 o 
  -3   7  10      229.71      235.78     43.84 o 
  -2   7  10      678.61      699.93     49.54 o 
  -1   7  10      551.24      722.49    124.74 o 
   0   7  10      196.94      136.67     43.21 o 
   1   7  10       37.10       55.41     23.12 o 
   2   7  10      184.00      216.24     40.09 o 
   3   7  10     2414.74     2079.91    121.49 o 
   4   7  10      558.56      626.16     68.93 o 
   5   7  10       48.23       31.85     29.64 o 
   6   7  10      419.66      327.92    173.90 o 
   7   7  10      153.69      133.86    100.62 o 
  -4   8  10      476.28      427.01     88.48 o 
  -3   8  10      430.97      275.65     78.41 o 
  -2   8  10       12.10       18.27     28.78 o 
  -1   8  10      197.59      228.60     43.35 o 
   0   8  10       12.09       10.06     19.57 o 
   1   8  10      567.97      540.16     64.52 o 
   2   8  10        7.43       42.12     16.48 o 
   3   8  10      143.23      131.20     28.94 o 
   4   8  10     1278.35     1302.07     56.01 o 
   5   8  10      681.12      462.61    117.75 o 
   6   8  10       38.48       68.03     17.31 o 
  -3   9  10      412.58      442.65     51.94 o 
  -2   9  10      612.27      636.89     70.65 o 
  -1   9  10       77.80       28.50     15.85 o 
   0   9  10       32.99       26.76     18.32 o 
   1   9  10      603.35      508.06     45.16 o 
   2   9  10      632.21      489.71     87.35 o 
   3   9  10      270.51      261.25     38.97 o 
   4   9  10      102.43      207.87     70.98 o 
   5   9  10      834.62      917.48     93.35 o 
  -1  10  10       62.58       74.54     37.64 o 
   0  10  10        4.96       32.36     24.28 o 
   1  10  10        9.89       21.63     16.48 o 
   2  10  10      344.66      204.80     76.07 o 
   3  10  10     1064.08     1133.48     50.51 o 
  -2  -8  11      508.79      371.74     99.65 o 
  -1  -8  11      150.09      166.45     53.44 o 
   0  -8  11       25.72       37.71     20.66 o 
   1  -8  11       71.47       84.18     28.33 o 
   2  -8  11      115.65       99.56     24.09 o 
  -3  -7  11      370.40      370.09     68.82 o 
  -2  -7  11       79.32      106.72     44.87 o 
  -1  -7  11      405.64      450.95     42.34 o 
   0  -7  11       89.11       91.01     28.83 o 
   1  -7  11       55.06       62.14     17.67 o 
   2  -7  11       19.38       10.91     16.58 o 
   3  -7  11      709.39      581.47     89.80 o 
   4  -7  11      409.70      316.64     88.66 o 
  -4  -6  11      155.92       54.64     38.09 o 
  -3  -6  11      863.85      816.94    119.96 o 
  -2  -6  11      183.79      169.07     50.12 o 
  -1  -6  11        0.53       45.42     19.33 o 
   0  -6  11        0.61       14.15     41.01 o 
   1  -6  11       80.95       26.91     15.07 o 
   2  -6  11     2434.56     2448.70    155.40 o 
   3  -6  11        0.39       36.47     15.62 o 
   4  -6  11      102.84       97.05     33.38 o 
   5  -6  11       16.25        5.25     15.76 o 
  -5  -5  11      168.97      143.11     40.51 o 
  -4  -5  11      247.01      246.91     63.75 o 
  -3  -5  11      349.72      264.29     70.01 o 
  -2  -5  11       71.38      103.38     22.27 o 
  -1  -5  11      130.84       74.06     21.38 o 
   0  -5  11       27.23       19.82     14.09 o 
   1  -5  11        7.30        9.38     22.94 o 
   2  -5  11     1975.97     2133.29     70.79 o 
   3  -5  11     1565.89     1422.97     92.10 o 
   4  -5  11      246.63      230.37     50.02 o 
   5  -5  11       26.85       34.93     16.23 o 
   6  -5  11        9.55       29.44     14.69 o 
  -5  -4  11      420.67      337.78    101.20 o 
  -4  -4  11     1360.97     1404.80     88.76 o 
  -3  -4  11      335.35      241.58     66.60 o 
  -2  -4  11       18.06       39.58     22.00 o 
  -1  -4  11        0.35       -1.14     15.93 o 
   0  -4  11      371.33      365.81     34.82 o 
   1  -4  11     1616.03     1597.58     86.64 o 
   2  -4  11      345.30      338.20     41.72 o 
   3  -4  11      407.35      411.35     44.59 o 
   4  -4  11      801.60      768.78     45.40 o 
   5  -4  11       19.31       56.59     16.31 o 
   6  -4  11       51.99       45.08     26.47 o 
   7  -4  11      322.91      244.79    108.45 o 
  -6  -3  11       92.62       60.31     19.36 o 
  -5  -3  11        7.74        4.74     16.77 o 
  -4  -3  11      939.50     1001.30     57.94 o 
  -3  -3  11      465.58      485.08     87.38 o 
  -2  -3  11      379.50      425.39     62.59 o 
  -1  -3  11        3.31       28.30     20.50 o 
   0  -3  11      130.42      142.34     35.27 o 
   1  -3  11     2064.29     2101.47     75.16 o 
   2  -3  11     1280.88     1300.08     87.18 o 
   3  -3  11      770.43      687.88     66.97 o 
   4  -3  11      225.85      152.83     38.26 o 
   5  -3  11       40.01       38.21     15.55 o 
   6  -3  11      889.06      891.86     43.59 o 
   7  -3  11       13.02       11.78     11.06 o 
  -6  -2  11      178.20      192.81     67.38 o 
  -5  -2  11      776.61      728.87     53.11 o 
  -4  -2  11      214.77      141.58     37.13 o 
  -3  -2  11        2.94       13.20     14.97 o 
  -2  -2  11      683.46      685.13     68.06 o 
  -1  -2  11      558.55      617.16     98.55 o 
   0  -2  11      736.63      652.48    111.99 o 
   1  -2  11      328.42      321.00     72.14 o 
   2  -2  11     1483.98     1380.57    152.68 o 
   3  -2  11     2823.06     2836.29     71.64 o 
   4  -2  11        7.18       18.94      4.59 o 
   5  -2  11       41.40       47.70     11.23 o 
   6  -2  11      234.53      186.49     34.72 o 
   7  -2  11      630.28      451.53     55.70 o 
  -6  -1  11      263.33      196.10     67.14 o 
  -5  -1  11     1010.96     1094.81     57.28 o 
  -4  -1  11     1065.55     1026.75     73.60 o 
  -3  -1  11      551.48      545.20     70.40 o 
  -2  -1  11      104.04       93.74     20.48 o 
  -1  -1  11      769.67      804.78     30.07 o 
   0  -1  11     1808.85     1974.97     52.46 o 
   1  -1  11     1548.88     1506.25     69.93 o 
   2  -1  11      236.74      247.72     41.69 o 
   3  -1  11     2074.18     2231.06    121.93 o 
   4  -1  11       44.19       62.78     29.28 o 
   5  -1  11      241.94      147.21     27.60 o 
   6  -1  11        8.95       23.97      9.36 o 
   7  -1  11        7.85       28.10     21.27 o 
   8  -1  11     1450.11     1406.12     86.17 o 
  -6   0  11      254.60      142.36     34.02 o 
  -5   0  11        0.51       16.37      8.40 o 
  -4   0  11      393.64      277.66     61.84 o 
  -3   0  11      583.35      613.09    101.87 o 
  -2   0  11       24.39        9.44     13.19 o 
  -1   0  11      105.83      102.14     20.93 o 
   0   0  11      690.38      645.64     22.89 o 
   1   0  11     2525.12     2567.30    124.16 o 
   2   0  11     3207.44     3162.77     81.98 o 
   3   0  11        2.11       16.10      8.38 o 
   4   0  11        0.70       25.78     10.51 o 
   5   0  11      259.85      238.09     32.37 o 
   6   0  11      822.37      773.61     79.65 o 
   7   0  11      282.81      259.90     61.65 o 
   8   0  11      417.58      461.69     66.10 o 
  -6   1  11      520.40      507.35     71.16 o 
  -5   1  11     1110.87     1184.92    166.26 o 
  -4   1  11      228.76      234.94     68.95 o 
  -3   1  11      130.51      146.07     36.15 o 
  -2   1  11      556.76      536.65     44.59 o 
  -1   1  11      827.65      751.33     68.89 o 
   0   1  11      990.38     1028.92     43.10 o 
   1   1  11       16.92       38.44     19.13 o 
   2   1  11     2307.08     2444.72    123.04 o 
   3   1  11       11.35       21.23     13.95 o 
   4   1  11      178.28      166.60     48.64 o 
   5   1  11        0.16        4.33      9.02 o 
   6   1  11      528.73      424.03    139.29 o 
   7   1  11     1303.28     1362.87    110.38 o 
   8   1  11       10.62       30.29     12.43 o 
  -6   2  11       36.34       36.82     39.31 o 
  -5   2  11      796.18      857.33     42.87 o 
  -4   2  11      805.86      843.98     85.65 o 
  -3   2  11       64.39       70.87     21.36 o 
  -2   2  11      220.10      214.59     61.17 o 
  -1   2  11      868.91      828.72     67.66 o 
   0   2  11     3212.42     3533.39    159.56 o 
   1   2  11     2509.21     2398.73     75.53 o 
   2   2  11       70.42       45.56     17.02 o 
   3   2  11      197.68      230.02     44.93 o 
   4   2  11        7.95       33.59     11.40 o 
   5   2  11     1576.89     1583.90    100.90 o 
   6   2  11       82.42       72.64     51.19 o 
   7   2  11      703.07      619.39     81.29 o 
   8   2  11      150.65      124.56     50.82 o 
  -6   3  11      498.20      321.60     95.89 o 
  -5   3  11        2.94       51.32     35.26 o 
  -4   3  11      146.83      130.60     31.15 o 
  -3   3  11        3.43       23.41     14.09 o 
  -2   3  11      158.62      168.78     30.29 o 
  -1   3  11      188.60      170.75     45.98 o 
   0   3  11     2056.48     2163.18     68.91 o 
   1   3  11     2162.98     2222.78    232.32 o 
   2   3  11      258.70      261.19     53.05 o 
   3   3  11      185.84      205.55     47.83 o 
   4   3  11      141.95      135.68     29.29 o 
   5   3  11      828.32      992.67     66.99 o 
   6   3  11     1832.00     1813.79    179.34 o 
   7   3  11       13.07       52.38     19.24 o 
   8   3  11        6.38       16.85     29.18 o 
  -5   4  11      520.10      508.12     50.84 o 
  -4   4  11        1.17       12.67     13.41 o 
  -3   4  11       95.62       40.51     26.40 o 
  -2   4  11      568.76      487.27     92.06 o 
  -1   4  11     2170.50     2294.21     99.84 o 
   0   4  11      555.67      466.42     41.30 o 
   1   4  11      123.61      150.36     31.18 o 
   2   4  11       91.01      125.12     25.70 o 
   3   4  11        0.56       22.34     15.78 o 
   4   4  11      663.44      707.34     48.38 o 
   5   4  11      196.85      174.80     49.85 o 
   6   4  11      304.70      210.08     85.62 o 
   7   4  11      481.85      413.63    157.24 o 
  -5   5  11       62.37       63.09     25.89 o 
  -4   5  11      202.70      189.96     33.37 o 
  -3   5  11       16.07       43.85     16.34 o 
  -2   5  11        7.96        8.98     25.09 o 
  -1   5  11     1511.97     1671.35    107.07 o 
   0   5  11     1540.69     1509.66     81.60 o 
   1   5  11     1148.76     1284.30     75.12 o 
   2   5  11       77.66       38.81     19.79 o 
   3   5  11       33.59       34.90     15.30 o 
   4   5  11     1293.92     1397.94     79.54 o 
   5   5  11      632.33      702.61     77.61 o 
   6   5  11        7.84       37.01     35.54 o 
   7   5  11       43.00       60.12     32.96 o 
  -4   6  11        9.22        1.13     20.95 o 
  -3   6  11       75.06      101.92     27.06 o 
  -2   6  11      773.10      815.23     77.61 o 
  -1   6  11       39.74       36.80     19.22 o 
   0   6  11      256.46      219.34     68.58 o 
   1   6  11      998.22     1168.68     69.57 o 
   2   6  11       24.39       26.04     14.96 o 
   3   6  11      191.95      158.31     30.42 o 
   4   6  11       44.40       70.50     26.61 o 
   5   6  11      494.38      349.46    181.64 o 
   6   6  11     1219.12     1172.40     92.06 o 
   7   6  11       14.94      -11.42     24.03 o 
  -3   7  11       26.78       32.87     14.15 o 
  -2   7  11      958.42      874.47     99.05 o 
  -1   7  11      842.51      867.24    142.42 o 
   0   7  11      205.57      211.82     32.75 o 
   1   7  11       14.44       53.80     18.53 o 
   2   7  11       36.46       28.43     12.27 o 
   3   7  11      813.80      840.78     38.32 o 
   4   7  11      226.02      221.88     59.29 o 
   5   7  11       75.76      116.83     53.58 o 
   6   7  11      394.33      421.09    121.89 o 
  -2   8  11        0.68       29.12     24.48 o 
  -1   8  11      430.15      324.08     84.34 o 
   0   8  11      871.97      958.97    125.80 o 
   1   8  11        1.27       20.31     17.73 o 
   2   8  11        8.07       23.63     13.64 o 
   3   8  11      129.26      138.55     43.08 o 
   4   8  11      477.15      328.47    125.11 o 
   5   8  11      857.28     1069.93    149.42 o 
  -1   9  11      156.62      144.80     52.89 o 
   0   9  11      237.77      321.40     37.69 o 
   1   9  11       17.34       16.24     18.59 o 
   2   9  11      166.14      133.31     47.27 o 
   3   9  11       28.99       46.70     17.63 o 
   0  -7  12      215.85      153.92     35.02 o 
   1  -7  12       59.74       28.83     15.70 o 
  -2  -6  12      638.62      473.44    114.42 o 
  -1  -6  12       12.19       22.44     18.80 o 
   0  -6  12        4.80       22.50     15.28 o 
   1  -6  12       49.14       44.66     24.39 o 
   2  -6  12      252.32      164.68     57.32 o 
   3  -6  12      107.00      157.45     34.09 o 
  -3  -5  12      355.59      250.92     70.37 o 
  -2  -5  12      530.70      573.01    153.01 o 
  -1  -5  12      719.24      657.53     69.26 o 
   0  -5  12      294.37      273.29     56.94 o 
   1  -5  12       23.02       30.29     31.53 o 
   2  -5  12      195.25      173.86     50.97 o 
   3  -5  12      790.82      869.49     48.60 o 
   4  -5  12      112.87       71.13     23.92 o 
   5  -5  12        1.38       28.45     13.10 o 
  -4  -4  12      544.15      736.40    189.46 o 
  -3  -4  12      459.10      415.25     54.86 o 
  -2  -4  12      317.63      220.32     70.12 o 
  -1  -4  12      125.04      116.24     27.14 o 
   0  -4  12      354.95      374.62     34.94 o 
   1  -4  12      149.34      109.81     40.04 o 
   2  -4  12        0.27       22.81     12.89 o 
   3  -4  12      129.27      178.92     33.57 o 
   4  -4  12      577.31      526.44     33.28 o 
   5  -4  12      515.28      543.51     40.32 o 
  -4  -3  12      386.75      338.27     76.69 o 
  -3  -3  12      870.37      933.03     61.77 o 
  -2  -3  12     1359.67     1342.33     52.99 o 
  -1  -3  12       18.32       49.79     21.37 o 
   0  -3  12      118.05       66.35     24.07 o 
   1  -3  12      757.10      663.80     35.14 o 
   2  -3  12      623.53      645.60     62.05 o 
   3  -3  12      272.48      243.48     35.91 o 
   4  -3  12       37.44       31.89     19.47 o 
   5  -3  12      767.22      713.88     38.41 o 
   6  -3  12      258.76      234.02     84.24 o 
  -5  -2  12      370.98      289.16    102.83 o 
  -4  -2  12       36.96       35.72     23.05 o 
  -3  -2  12      125.67       98.47     26.70 o 
  -2  -2  12      724.81      712.00     82.19 o 
  -1  -2  12      542.11      507.61     65.92 o 
   0  -2  12       71.19       63.44     21.96 o 
   1  -2  12      238.62      276.72     67.43 o 
   2  -2  12      578.84      548.71     34.76 o 
   3  -2  12     1661.05     1729.21     59.59 o 
   4  -2  12      287.84      307.98     50.61 o 
   5  -2  12       64.06       67.64     27.89 o 
  -5  -1  12      202.66      239.91     84.60 o 
  -4  -1  12      826.45      801.58     76.87 o 
  -3  -1  12      830.30      872.56    114.06 o 
  -2  -1  12        7.91        8.20      8.69 o 
  -1  -1  12      107.52       90.31     57.26 o 
   0  -1  12      154.75      238.81     57.17 o 
   1  -1  12      269.39      210.08     58.09 o 
   2  -1  12      151.59      139.10    110.93 o 
   3  -1  12      630.96      631.82     72.08 o 
   5  -1  12       82.20       72.10     20.60 o 
   6  -1  12       87.48       93.07     25.50 o 
   7  -1  12       30.88       28.45     22.37 o 
  -5   0  12        2.97       33.79     29.55 o 
  -4   0  12      212.97      270.29     63.25 o 
  -3   0  12     1413.34     1554.54     85.80 o 
  -2   0  12      389.08      492.43    115.35 o 
  -1   0  12       33.96       19.89     24.21 o 
   0   0  12      199.16      152.08     55.33 o 
   1   0  12      617.18      666.61    102.10 o 
   2   0  12     2330.19     2478.92    174.04 o 
   3   0  12      302.50      274.58     59.12 o 
   4   0  12       11.31       16.73     13.36 o 
   5   0  12       23.65       35.32     14.80 o 
   6   0  12       55.59       -5.80     15.47 o 
   7   0  12      430.69      288.98     95.65 o 
  -5   1  12      744.44      889.95     70.33 o 
  -4   1  12      471.89      396.69    178.32 o 
  -3   1  12      197.62      179.06     58.55 o 
  -2   1  12      142.33      123.64     59.66 o 
  -1   1  12       10.01       12.61     12.15 o 
   0   1  12      321.01      264.62     64.08 o 
   1   1  12       45.95       61.53     24.31 o 
   2   1  12     2509.75     2564.97    139.84 o 
   3   1  12     1127.72     1115.54     68.11 o 
   4   1  12       74.83       80.96     25.28 o 
   5   1  12        9.00        8.66      5.78 o 
   6   1  12       10.38       19.70      8.75 o 
   7   1  12     1284.33     1251.02    128.89 o 
  -5   2  12      294.25      258.51     71.35 o 
  -4   2  12     1416.50     1501.15    187.16 o 
  -3   2  12      471.29      460.31    158.35 o 
  -2   2  12       18.40       20.87     12.83 o 
  -1   2  12      148.67      146.56     36.75 o 
   0   2  12      885.02      807.38     61.05 o 
   1   2  12     1260.53     1233.86     73.64 o 
   2   2  12        0.08       23.38     17.70 o 
   3   2  12      163.29      170.12     35.54 o 
   4   2  12      186.14      196.87     38.06 o 
   5   2  12       25.82       34.87     18.88 o 
   6   2  12      441.58      368.89     33.14 o 
   7   2  12      306.10      249.39     88.93 o 
  -5   3  12       23.03       48.06     27.07 o 
  -4   3  12      122.99      114.43     56.99 o 
  -3   3  12      127.28       76.93     25.24 o 
  -2   3  12      296.57      226.51     46.81 o 
  -1   3  12       78.20       64.41     18.69 o 
   0   3  12       74.42      106.92     26.79 o 
   1   3  12     2073.65     2221.23    110.80 o 
   2   3  12      999.42      974.96     67.08 o 
   3   3  12      390.59      463.47     54.72 o 
   4   3  12        8.66       27.18     13.66 o 
   5   3  12        2.61       21.16     14.86 o 
   6   3  12      955.12     1090.83     73.65 o 
   7   3  12       80.67      127.78     44.10 o 
  -4   4  12      254.79      172.26     60.59 o 
  -3   4  12        5.19       14.38     15.33 o 
  -2   4  12        1.98       19.64     16.97 o 
  -1   4  12      452.59      416.80     61.33 o 
   0   4  12     1022.24      925.32     92.89 o 
   1   4  12       98.48      128.04     27.51 o 
   2   4  12      362.49      352.79     59.71 o 
   3   4  12      727.52      840.44     48.76 o 
   4   4  12       22.48       13.55     19.98 o 
   5   4  12        0.28       14.82     14.82 o 
   6   4  12      177.86      188.26     38.67 o 
  -4   5  12      458.53      356.30     92.13 o 
  -3   5  12      233.68      178.30     58.48 o 
  -2   5  12       12.34       30.80     18.29 o 
  -1   5  12      183.15      184.25     46.36 o 
   0   5  12     1155.69     1118.29     58.39 o 
   1   5  12     1529.36     1643.52     61.40 o 
   2   5  12       37.84       69.51     18.88 o 
   3   5  12      247.31      280.69     79.07 o 
   4   5  12       42.15       29.69     17.76 o 
   5   5  12      788.72      772.76     74.57 o 
   6   5  12        8.46       18.32      9.11 o 
  -3   6  12       14.66       31.86     16.58 o 
  -2   6  12       99.37      106.87     45.62 o 
  -1   6  12       31.84       38.45     14.24 o 
   0   6  12      143.75      150.85     39.28 o 
   1   6  12      533.49      557.52     48.08 o 
   2   6  12      950.22     1197.28    135.65 o 
   3   6  12       21.55       40.72     17.30 o 
   4   6  12       13.36       37.23     26.38 o 
   5   6  12      120.89       70.06     40.60 o 
  -2   7  12      193.26      130.14     46.86 o 
  -1   7  12      586.14      426.64     51.63 o 
   0   7  12      380.31      436.34     63.38 o 
   1   7  12       14.02        8.73     11.37 o 
   2   7  12      274.76      215.29     63.79 o 
   3   7  12        1.71       25.49     17.35 o 
   4   7  12       94.63       63.89     48.70 o 
   0   8  12     1017.21     1059.78     92.06 o 
   1   8  12      316.18      223.96     70.51 o 
   2   8  12        0.98       20.43     14.10 o 
   3   8  12       35.59       41.66     20.45 o 
  -1  -5  13      590.98      598.66     86.91 o 
   0  -5  13      348.47      218.02     73.24 o 
   1  -5  13       22.30       34.57     14.53 o 
   2  -5  13       10.93       12.08     15.98 o 
  -2  -4  13      110.42       87.87     27.08 o 
  -1  -4  13      133.43       98.47     42.68 o 
   0  -4  13      692.41      701.72     75.67 o 
   1  -4  13       32.89       25.13     24.95 o 
   2  -4  13       25.44       34.47     14.55 o 
   3  -4  13      189.22      155.22     40.00 o 
  -3  -3  13      239.46      390.52     86.35 o 
  -2  -3  13     1218.87      974.19    228.68 o 
  -1  -3  13      154.08      132.94     72.18 o 
   0  -3  13      142.96       40.69     49.90 o 
   1  -3  13        0.04      -21.36     22.28 o 
   2  -3  13      130.47      108.45     48.70 o 
   3  -3  13        7.92       15.65     16.57 o 
   4  -3  13        0.62       51.09     37.01 o 
  -3  -2  13      122.66       89.85     56.89 o 
  -2  -2  13      284.57      332.43    189.55 o 
  -1  -2  13     1701.77     1720.81     96.85 o 
   0  -2  13      145.80      152.55     55.60 o 
   1  -2  13        0.23       -1.84     24.30 o 
   2  -2  13       88.05       57.81     23.48 o 
   3  -2  13      789.86      682.17    137.08 o 
   4  -2  13      673.90      754.26    114.43 o 
   5  -2  13       53.67       43.73     22.74 o 
  -3  -1  13      444.93      339.89    137.36 o 
  -2  -1  13        3.64       76.96     44.10 o 
  -1  -1  13      349.27      477.61     72.27 o 
   0  -1  13       86.01       70.52     39.13 o 
   1  -1  13        5.13       22.55     27.89 o 
   2  -1  13        4.99       -1.93     25.41 o 
   3  -1  13       44.02       30.84     24.21 o 
   5  -1  13      127.79       94.45     35.54 o 
  -4   0  13      148.25       80.46     59.84 o 
  -3   0  13      969.56     1099.21    133.30 o 
  -2   0  13     1048.13     1111.82    155.77 o 
  -1   0  13       42.66       20.99     35.63 o 
   0   0  13       12.73       21.91     18.14 o 
   1   0  13        5.08       54.22     53.12 o 
   2   0  13     1135.84     1131.43     62.88 o 
   3   0  13      300.77      216.80    135.05 o 
   4   0  13      177.46      156.04     97.86 o 
   5   0  13       87.55       77.52     40.41 o 
  -3   1  13      104.05      180.90     69.23 o 
  -2   1  13      612.76      536.90     77.52 o 
  -1   1  13      294.90      281.25     64.35 o 
   0   1  13       55.04       88.29     27.71 o 
   1   1  13        3.85       27.53     65.46 o 
   2   1  13      389.73      434.16     48.70 o 
   3   1  13     1319.45     1316.20    161.01 o 
   4   1  13      246.11      137.50     60.53 o 
   5   1  13       23.55       17.27     14.13 o 
   6   1  13       55.79       85.43     41.24 o 
  -3   2  13      643.09      599.41     65.27 o 
  -2   2  13       10.76       19.70     25.96 o 
  -1   2  13        4.06       17.58     18.14 o 
   0   2  13        4.41       12.06     23.29 o 
   1   2  13      445.35      401.40     53.60 o 
   2   2  13       89.40       67.15     23.17 o 
   3   2  13      280.11      201.77     49.53 o 
   4   2  13      510.98      489.70     70.31 o 
   5   2  13      241.51      219.57    106.70 o 
  -3   3  13      643.46      746.06    162.40 o 
  -2   3  13      519.33      713.38     74.02 o 
  -1   3  13        5.40       36.73     27.89 o 
   0   3  13        1.24       18.00     13.05 o 
   1   3  13      924.30      927.17     75.89 o 
   2   3  13      806.25      806.95    124.19 o 
   3   3  13      191.19      180.22     53.37 o 
   4   3  13       14.99       10.26      7.03 o 
   5   3  13       78.42       73.28     50.27 o 
  -2   4  13      143.32      151.81     75.03 o 
  -1   4  13       45.54       53.58     18.59 o 
   0   4  13      210.64      170.05     36.67 o 
   1   4  13        3.43       18.71      7.68 o 
   2   4  13      339.24      313.20     68.78 o 
   3   4  13     1130.82     1325.75     82.95 o 
   4   4  13       46.18       47.42     23.27 o 
   5   4  13       24.32       54.13     37.10 o 
  -2   5  13        1.03       19.97     11.02 o 
  -1   5  13        2.33       19.46     16.75 o 
   0   5  13      381.58      330.70     98.02 o 
   1   5  13      663.70      595.87     62.97 o 
   2   5  13       36.10       39.10     28.37 o 
   3   5  13       25.82       34.74     18.45 o 
   4   5  13      353.47      241.66    102.65 o 
  -1   6  13        2.88       30.49     16.98 o 
   0   6  13       63.04       34.68     20.40 o 
   1   6  13      253.83      304.12     58.46 o 
   2   6  13     1655.79     1710.98     71.21 o 
   3   6  13        4.62        4.27     10.08 o 
   0  -2  14      373.05      262.65    107.25 o 
   1  -2  14        1.91       14.27     31.12 o 
   2  -2  14        2.38       26.79     12.24 o 
  -1  -1  14      442.04      364.38    164.33 o 
   0  -1  14      714.99      694.14    246.91 o 
   1  -1  14       29.11       52.84     34.89 o 
   2  -1  14        3.79       22.83     30.29 o 
   3  -1  14        2.24       10.59     20.62 o 
  -1   0  14      124.26       78.53     57.81 o 
   0   0  14        8.32       21.36     37.93 o 
   1   0  14       98.16       70.24     22.37 o 
   2   0  14      107.57      138.00     38.39 o 
   3   0  14      295.75      296.16    120.32 o 
  -1   1  14      867.28      968.67    141.68 o 
   0   1  14      251.17      233.28     83.32 o 
   1   1  14        3.91       16.20     23.20 o 
   2   1  14        9.92       21.54     30.66 o 
   3   1  14     1157.47     1136.40     59.84 o 
  -1   2  14      145.06      160.00     65.46 o 
   0   2  14      232.08      221.96     78.90 o 
   1   2  14        0.07       39.68     22.28 o 
   2   2  14       40.07       -0.64     19.70 o 
   3   2  14      103.29      116.27     51.74 o 
   1   3  14       29.21       13.63     27.07 o 
   2   3  14      613.60      529.54    163.22 o 
   3   3  14      245.12      156.69     94.92 o 
   1   4  14       18.88       -2.49     21.17 o 
                                                 
